# Supplementary material for: Bis(ethanamidinium) (1,10-phen­an­thro­line-2,9-dicarboxyl­ato)manganate(II) hepta­hydrate
Source: Acta Crystallogr Sect E Struct Rep Online. 2012 Dec 5;69(Pt 1):m10–1. doi: 10.1107/S1600536812048350 (PMC3588374; doi:10.1107/S1600536812048350)
Supplement: Supplementary file 1 [file e-69-00m10-sup1.cif]

##############################################################################
#                                                                            #
# This CIF contains the data in a paper accepted for publication in          #
# Acta Crystallographica Section E. It conforms to the requirements of       #
# Notes for Authors for Acta Crystallographica Section E, and has been       #
# peer reviewed under the auspices of the IUCr Commission on Journals.       #
#                                                                            #
# Full details of the Crystallographic Information File format               #
# are given in the paper "The Crystallographic Information File (CIF):       #
# a New Standard Archive File for Crystallography" by S. R. Hall, F. H.      #
# Allen and I. D. Brown [Acta Cryst. (1991), A47, 655-685].                  #
#                                                                            #
# The current version of the core CIF dictionary is obtainable from          #
# ftp://ftp.iucr.org/pub/cif_core.dic.                                       #
#                                                                            #
# Software is freely available for graphical display of the structure(s)     #
# in this CIF. For information consult the CIF software page                 #
# http://www.iucr.org/resources/cif/software.                                #
#                                                                            #
# This file may be used for bona fide research purposes within the           #
# scientific community so long as proper attribution is given to the journal # 
# article from which it was obtained.                                        #
#                                                                            #
##############################################################################
data_I
_audit_creation_method     SHELXL-97
_chemical_name_systematic
;
Bis(ethanamidinium) (1,10-phenanthroline-2,9-dicarboxylato)manganate(II)
heptahydrate
;
_chemical_name_common     ?
_chemical_formula_moiety     '2(C2 H7 N2 +), C28 H12 Mn N4 O8 2-, 7(H2 O)'
_chemical_formula_sum     'C32 H40 Mn N8 O15'
_chemical_formula_iupac     '(C2 H7 N2)2 [Mn (C14 H6 N2 O4)2], 7H2 O'
_chemical_formula_weight     831.66
_chemical_melting_point     ?
_symmetry_cell_setting     triclinic
_symmetry_space_group_name_H-M     'P -1'
_symmetry_space_group_name_hall     '-P 1'
loop_
    _symmetry_equiv_pos_as_xyz
    'x, y, z'
    '-x, -y, -z'
_cell_length_a     9.6330(6)
_cell_length_b     13.8174(7)
_cell_length_c     15.4828(8)
_cell_angle_alpha     66.151(5)
_cell_angle_beta     78.949(5)
_cell_angle_gamma     75.397(5)
_cell_volume     1814.56(19)
_cell_formula_units_Z     2
_cell_measurement_reflns_used     2456
_cell_measurement_theta_min     3.8104
_cell_measurement_theta_max     60.4700
_cell_measurement_temperature     150(2)
_exptl_crystal_description     block
_exptl_crystal_colour     yellow
_exptl_crystal_size_max     0.29
_exptl_crystal_size_mid     0.26
_exptl_crystal_size_min     0.16
_exptl_crystal_density_diffrn     1.522
_exptl_crystal_density_meas     ?
_exptl_crystal_density_method     'not measured'
_exptl_crystal_F_000     866
_exptl_absorpt_coefficient_mu     3.687
_exptl_absorpt_correction_type     multi-scan
_exptl_absorpt_process_details     '(Blessing, 1995)'
_exptl_absorpt_correction_T_min     0.395
_exptl_absorpt_correction_T_max     0.554
_exptl_special_details     ?
_diffrn_ambient_temperature     150(2)
_diffrn_radiation_type     CuK\a
_diffrn_radiation_wavelength     1.54178
_diffrn_radiation_source     'Ultra (Cu) X-ray Source'
_diffrn_radiation_monochromator     'mirror'
_diffrn_measurement_device_type     'Agilent Gemini S Ultra CCD'
_diffrn_measurement_method     '\w and \y scan'
_diffrn_detector_area_resol_mean     ?
_diffrn_reflns_number     10581
_diffrn_reflns_av_R_equivalents     0.0242
_diffrn_reflns_av_sigmaI/netI     0.0427
_diffrn_reflns_theta_min     3.14
_diffrn_reflns_theta_max     60.00
_diffrn_reflns_theta_full     60.00
_diffrn_measured_fraction_theta_max     0.984
_diffrn_measured_fraction_theta_full     0.984
_diffrn_reflns_limit_h_min     -10
_diffrn_reflns_limit_h_max     10
_diffrn_reflns_limit_k_min     -15
_diffrn_reflns_limit_k_max     15
_diffrn_reflns_limit_l_min     -17
_diffrn_reflns_limit_l_max     17
_refine_special_details
;
Refinement of <i>F</i>^2^ against ALL reflections. The weighted <i>R</i>-factor
<i>wR</i> and goodness of fit <i>S</i> are based on <i>F</i>^2^, conventional
<i>R</i>-factors <i>R</i> are based on <i>F</i>, with <i>F</i> set to zero for
negative <i>F</i>^2^. The threshold expression of <i>F</i>^2^ >
\s(<i>F</i>^2^) is used only for calculating <i>R</i>-factors(gt) <i>etc</i>.
and is not relevant to the choice of reflections for refinement.
<i>R</i>-factors based on <i>F</i>^2^ are statistically about twice as large
as those based on <i>F</i>, and <i>R</i>- factors based on ALL data will be
even larger.
;
_reflns_number_total     5310
_reflns_number_gt     4336
_reflns_threshold_expression     I>2sigma(I)
_refine_ls_structure_factor_coef     Fsqd
_refine_ls_matrix_type     full
_refine_ls_R_factor_all     0.0444
_refine_ls_R_factor_gt     0.0373
_refine_ls_wR_factor_gt     0.0994
_refine_ls_wR_factor_ref     0.1019
_refine_ls_goodness_of_fit_ref     0.951
_refine_ls_restrained_S_all     0.951
_refine_ls_number_reflns     5310
_refine_ls_number_parameters     507
_refine_ls_number_restraints     0
_refine_ls_hydrogen_treatment     constr
_refine_ls_weighting_scheme     calc
_refine_ls_weighting_details
         'calc w=1/[\s^2^(Fo^2^)+(0.0694P)^2^+0.0000P] where P=(Fo^2^+2Fc^2^)/3'
_atom_sites_solution_hydrogens     geom
_atom_sites_solution_primary     direct
_atom_sites_solution_secondary     difmap
_refine_ls_shift/su_max     0.000
_refine_ls_shift/su_mean     0.000
_refine_diff_density_max     0.493
_refine_diff_density_min     -0.382
_refine_ls_extinction_method     none
_refine_ls_extinction_coef     ?
loop_
    _atom_type_symbol
    _atom_type_description
    _atom_type_scat_dispersion_real
    _atom_type_scat_dispersion_imag
    _atom_type_scat_source
    'C' 'C' 0.0181 0.0091
                         'International Tables Vol C Tables 4.2.6.8 and 6.1.1.4'
    'H' 'H' 0.0000 0.0000
                         'International Tables Vol C Tables 4.2.6.8 and 6.1.1.4'
    'N' 'N' 0.0311 0.0180
                         'International Tables Vol C Tables 4.2.6.8 and 6.1.1.4'
    'O' 'O' 0.0492 0.0322
                         'International Tables Vol C Tables 4.2.6.8 and 6.1.1.4'
    'Mn' 'Mn' -0.5299 2.8052
                         'International Tables Vol C Tables 4.2.6.8 and 6.1.1.4'
_computing_data_collection
;
CrysAlis CCD (Oxford Diffraction, 2006)
;
_computing_cell_refinement
;
CrysAlis RED (Oxford Diffraction, 2006)
;
_computing_data_reduction
;
CrysAlis RED (Oxford Diffraction, 2006)
;
_computing_structure_solution     'SHELXS97 (Sheldrick, 2008)'
_computing_structure_refinement     'SHELXL97 (Sheldrick, 2008)'
_computing_molecular_graphics     'SHELXTL  (Sheldrick, 2008)'
_computing_publication_material     'SHELXTL  (Sheldrick, 2008)'
loop_
    _atom_site_type_symbol
    _atom_site_label
    _atom_site_fract_x
    _atom_site_fract_y
    _atom_site_fract_z
    _atom_site_U_iso_or_equiv
    _atom_site_adp_type
    _atom_site_calc_flag
    _atom_site_refinement_flags
    _atom_site_occupancy
    _atom_site_symmetry_multiplicity
    _atom_site_disorder_assembly
    _atom_site_disorder_group
    Mn Mn1 0.38224(4) -0.32469(3) -0.30135(3) 0.02456(13) Uani d . 1 1 . .
    O O1 0.62034(19) -0.44480(14) -0.29790(12) 0.0315(4) Uani d . 1 1 . .
    O O2 0.7512(2) -0.60690(15) -0.22274(14) 0.0405(5) Uani d . 1 1 . .
    O O3 0.19195(19) -0.18187(14) -0.36856(13) 0.0322(4) Uani d . 1 1 . .
    O O4 -0.0144(2) -0.07603(17) -0.34049(16) 0.0526(6) Uani d . 1 1 . .
    O O5 0.4381(2) -0.21686(15) -0.22559(12) 0.0342(4) Uani d . 1 1 . .
    O O6 0.5792(2) -0.10790(16) -0.23117(14) 0.0429(5) Uani d . 1 1 . .
    O O7 0.27142(19) -0.45336(14) -0.31506(12) 0.0316(4) Uani d . 1 1 . .
    O O8 0.2046(2) -0.51264(15) -0.41261(13) 0.0352(4) Uani d . 1 1 . .
    N N1 0.4178(2) -0.46684(16) -0.15591(14) 0.0247(5) Uani d . 1 1 . .
    N N2 0.1863(2) -0.31304(16) -0.19121(15) 0.0266(5) Uani d . 1 1 . .
    N N3 0.5253(2) -0.20108(16) -0.39983(14) 0.0249(5) Uani d . 1 1 . .
    N N4 0.4184(2) -0.32404(16) -0.45354(14) 0.0238(5) Uani d . 1 1 . .
    C C1 0.5334(3) -0.5458(2) -0.14235(18) 0.0275(6) Uani d . 1 1 . .
    C C2 0.5504(3) -0.6328(2) -0.05494(19) 0.0327(6) Uani d . 1 1 . .
    H H2 0.6323 -0.6896 -0.0479 0.039 Uiso calc R 1 1 . .
    C C3 0.4479(3) -0.6348(2) 0.01978(19) 0.0361(7) Uani d . 1 1 . .
    H H3 0.4594 -0.6924 0.0796 0.043 Uiso calc R 1 1 . .
    C C4 0.3259(3) -0.5520(2) 0.00840(19) 0.0328(6) Uani d . 1 1 . .
    C C5 0.3154(3) -0.4703(2) -0.08246(17) 0.0264(6) Uani d . 1 1 . .
    C C6 0.1906(3) -0.3847(2) -0.10117(18) 0.0276(6) Uani d . 1 1 . .
    C C7 0.0811(3) -0.3796(2) -0.0278(2) 0.0355(7) Uani d . 1 1 . .
    C C8 -0.0404(3) -0.2954(2) -0.0534(2) 0.0398(7) Uani d . 1 1 . .
    H H8 -0.1181 -0.2882 -0.0069 0.048 Uiso calc R 1 1 . .
    C C9 -0.0455(3) -0.2239(2) -0.1460(2) 0.0392(7) Uani d . 1 1 . .
    H H9 -0.1277 -0.1681 -0.1643 0.047 Uiso calc R 1 1 . .
    C C10 0.0723(3) -0.2344(2) -0.2135(2) 0.0317(6) Uani d . 1 1 . .
    C C11 0.2133(3) -0.5429(2) 0.08190(19) 0.0386(7) Uani d . 1 1 . .
    H H11 0.2200 -0.5962 0.1442 0.046 Uiso calc R 1 1 . .
    C C12 0.0976(3) -0.4606(2) 0.0651(2) 0.0398(7) Uani d . 1 1 . .
    H H12 0.0263 -0.4567 0.1159 0.048 Uiso calc R 1 1 . .
    C C13 0.6447(3) -0.5317(2) -0.22789(19) 0.0280(6) Uani d . 1 1 . .
    C C14 0.0830(3) -0.1565(2) -0.3165(2) 0.0333(6) Uani d . 1 1 . .
    C C15 0.5761(3) -0.1406(2) -0.37003(18) 0.0271(6) Uani d . 1 1 . .
    C C16 0.6643(3) -0.0680(2) -0.4304(2) 0.0331(6) Uani d . 1 1 . .
    H H16 0.6989 -0.0256 -0.4069 0.040 Uiso calc R 1 1 . .
    C C17 0.7004(3) -0.0583(2) -0.5229(2) 0.0337(6) Uani d . 1 1 . .
    H H17 0.7605 -0.0096 -0.5639 0.040 Uiso calc R 1 1 . .
    C C18 0.6479(3) -0.1210(2) -0.55703(19) 0.0299(6) Uani d . 1 1 . .
    C C19 0.5597(3) -0.19174(19) -0.49131(18) 0.0250(5) Uani d . 1 1 . .
    C C20 0.5006(3) -0.2583(2) -0.52032(17) 0.0248(5) Uani d . 1 1 . .
    C C21 0.5305(3) -0.2531(2) -0.61455(18) 0.0292(6) Uani d . 1 1 . .
    C C22 0.4655(3) -0.3189(2) -0.63757(19) 0.0326(6) Uani d . 1 1 . .
    H H22 0.4809 -0.3179 -0.7004 0.039 Uiso calc R 1 1 . .
    C C23 0.3805(3) -0.3840(2) -0.57014(18) 0.0308(6) Uani d . 1 1 . .
    H H23 0.3358 -0.4279 -0.5857 0.037 Uiso calc R 1 1 . .
    C C24 0.3596(3) -0.3856(2) -0.47696(18) 0.0264(6) Uani d . 1 1 . .
    C C25 0.6768(3) -0.1183(2) -0.65205(19) 0.0333(6) Uani d . 1 1 . .
    H H25 0.7367 -0.0717 -0.6969 0.040 Uiso calc R 1 1 . .
    C C26 0.6210(3) -0.1805(2) -0.67956(19) 0.0349(6) Uani d . 1 1 . .
    H H26 0.6420 -0.1761 -0.7434 0.042 Uiso calc R 1 1 . .
    C C27 0.5275(3) -0.1559(2) -0.26719(19) 0.0301(6) Uani d . 1 1 . .
    C C28 0.2712(3) -0.4568(2) -0.39516(18) 0.0276(6) Uani d . 1 1 . .
    N N5 0.8010(3) -0.8300(2) -0.1744(2) 0.0640(8) Uani d . 1 1 . .
    H H5A 0.7521 -0.8547 -0.2026 0.077 Uiso d R 1 1 . .
    H H5B 0.7762 -0.7619 -0.1765 0.077 Uiso d R 1 1 . .
    N N6 0.9723(3) -0.9812(2) -0.1703(2) 0.0604(8) Uani d . 1 1 . .
    H H6A 0.9292 -0.9846 -0.2154 0.073 Uiso d R 1 1 . .
    H H6B 1.0600 -1.0209 -0.1545 0.073 Uiso d R 1 1 . .
    C C29 0.9287(4) -0.8931(3) -0.1516(2) 0.0517(8) Uani d . 1 1 . .
    C C30 1.0219(4) -0.8639(3) -0.1027(3) 0.0615(10) Uani d . 1 1 . .
    H H30A 0.9621 -0.8381 -0.0545 0.092 Uiso calc R 1 1 . .
    H H30B 1.0707 -0.8069 -0.1493 0.092 Uiso calc R 1 1 . .
    H H30C 1.0939 -0.9275 -0.0721 0.092 Uiso calc R 1 1 . .
    N N7 0.1675(2) -0.59460(18) -0.54617(16) 0.0329(5) Uani d . 1 1 . .
    H H7A 0.1679 -0.5739 -0.4981 0.039 Uiso d R 1 1 . .
    H H7B 0.2252 -0.5741 -0.6008 0.039 Uiso d R 1 1 . .
    N N8 0.0118(2) -0.70915(18) -0.45609(16) 0.0349(5) Uani d . 1 1 . .
    H H8A 0.0121 -0.6954 -0.4041 0.042 Uiso d R 1 1 . .
    H H8B -0.0380 -0.7590 -0.4501 0.042 Uiso d R 1 1 . .
    C C31 0.0874(3) -0.6628(2) -0.53660(19) 0.0309(6) Uani d . 1 1 . .
    C C32 0.0816(3) -0.6870(2) -0.6215(2) 0.0375(7) Uani d . 1 1 . .
    H H32A 0.1707 -0.6759 -0.6639 0.056 Uiso calc R 1 1 . .
    H H32B -0.0011 -0.6389 -0.6551 0.056 Uiso calc R 1 1 . .
    H H32C 0.0715 -0.7621 -0.6010 0.056 Uiso calc R 1 1 . .
    O O1W 0.7167(2) -0.93913(18) -0.26699(16) 0.0517(6) Uani d . 1 1 . .
    H H1WB 0.6725 -0.9894 -0.2567 0.062 Uiso d R 1 1 . .
    H H1WA 0.7559 -0.9119 -0.3232 0.062 Uiso d R 1 1 . .
    O O2W 0.8697(2) -0.87175(15) -0.44941(13) 0.0374(5) Uani d . 1 1 . .
    H H2WA 0.9239 -0.9339 -0.4315 0.045 Uiso d R 1 1 . .
    H H2WB 0.8510 -0.8574 -0.5052 0.045 Uiso d R 1 1 . .
    O O3W 0.0311(2) -0.64852(16) -0.29789(14) 0.0433(5) Uani d . 1 1 . .
    H H3WA 0.0748 -0.5962 -0.3280 0.052 Uiso d R 1 1 . .
    H H3WB -0.0544 -0.6172 -0.2865 0.052 Uiso d R 1 1 . .
    O O4W 0.2349(2) -0.65284(17) -0.17187(14) 0.0455(5) Uani d . 1 1 . .
    H H4WA 0.1802 -0.6675 -0.2001 0.055 Uiso d R 1 1 . .
    H H4WB 0.2411 -0.5878 -0.2062 0.055 Uiso d R 1 1 . .
    O O5W 0.4446(4) -0.8419(2) -0.1000(2) 0.0860(10) Uani d . 1 1 . .
    H H5WA 0.3813 -0.7841 -0.1141 0.103 Uiso d R 1 1 . .
    H H5WB 0.4500 -0.8624 -0.0409 0.103 Uiso d R 1 1 . .
    O O6W 0.5485(3) -0.94350(19) 0.07739(16) 0.0579(6) Uani d . 1 1 . .
    H H6WA 0.5041 -0.9299 0.1255 0.069 Uiso d R 1 1 . .
    H H6WB 0.5758 -1.0060 0.0752 0.069 Uiso d R 1 1 . .
    O O7W 0.7721(2) -0.87078(19) 0.10478(17) 0.0560(6) Uani d . 1 1 . .
    H H7WA 0.7217 -0.8988 0.0853 0.067 Uiso d R 1 1 . .
    H H7WB 0.7133 -0.8399 0.1386 0.067 Uiso d R 1 1 . .
loop_
    _atom_site_aniso_label
    _atom_site_aniso_U_11
    _atom_site_aniso_U_22
    _atom_site_aniso_U_33
    _atom_site_aniso_U_12
    _atom_site_aniso_U_13
    _atom_site_aniso_U_23
    Mn1 0.0283(2) 0.0252(2) 0.0204(2) -0.00653(17) -0.00202(16) -0.00818(17)
    O1 0.0312(10) 0.0301(10) 0.0291(10) -0.0049(8) -0.0017(8) -0.0083(9)
    O2 0.0352(11) 0.0331(11) 0.0472(12) 0.0015(9) -0.0024(9) -0.0146(9)
    O3 0.0336(10) 0.0295(10) 0.0315(10) -0.0048(8) -0.0076(8) -0.0084(8)
    O4 0.0449(13) 0.0370(12) 0.0569(14) 0.0085(10) -0.0079(10) -0.0069(10)
    O5 0.0441(11) 0.0353(11) 0.0285(10) -0.0152(9) -0.0045(8) -0.0127(9)
    O6 0.0539(13) 0.0485(12) 0.0396(11) -0.0203(10) -0.0067(9) -0.0230(10)
    O7 0.0396(11) 0.0334(10) 0.0273(10) -0.0131(8) -0.0031(8) -0.0134(8)
    O8 0.0372(11) 0.0407(11) 0.0379(11) -0.0153(9) -0.0038(8) -0.0204(9)
    N1 0.0286(11) 0.0243(11) 0.0247(11) -0.0051(9) -0.0060(9) -0.0113(9)
    N2 0.0281(12) 0.0257(11) 0.0289(12) -0.0063(9) -0.0039(9) -0.0122(10)
    N3 0.0272(11) 0.0215(11) 0.0269(11) -0.0028(9) -0.0064(9) -0.0095(9)
    N4 0.0249(11) 0.0221(11) 0.0260(11) -0.0026(9) -0.0060(9) -0.0102(9)
    C1 0.0333(14) 0.0247(14) 0.0293(14) -0.0079(11) -0.0086(11) -0.0112(12)
    C2 0.0386(16) 0.0259(14) 0.0316(15) -0.0056(12) -0.0113(12) -0.0057(12)
    C3 0.0480(18) 0.0325(15) 0.0273(15) -0.0142(13) -0.0128(13) -0.0031(12)
    C4 0.0425(16) 0.0357(16) 0.0262(14) -0.0176(13) -0.0055(12) -0.0108(12)
    C5 0.0333(14) 0.0277(14) 0.0236(13) -0.0123(11) -0.0040(11) -0.0108(11)
    C6 0.0319(14) 0.0295(14) 0.0275(14) -0.0116(11) -0.0003(11) -0.0149(12)
    C7 0.0378(16) 0.0438(17) 0.0356(16) -0.0180(13) 0.0044(12) -0.0233(14)
    C8 0.0350(16) 0.0457(18) 0.0457(18) -0.0128(14) 0.0090(13) -0.0269(15)
    C9 0.0321(16) 0.0356(16) 0.0527(19) -0.0052(12) 0.0012(13) -0.0225(15)
    C10 0.0291(15) 0.0290(15) 0.0419(16) -0.0047(12) -0.0056(12) -0.0181(13)
    C11 0.0515(19) 0.0471(18) 0.0229(14) -0.0254(15) -0.0001(12) -0.0110(13)
    C12 0.0467(18) 0.0498(19) 0.0296(15) -0.0222(15) 0.0081(13) -0.0192(14)
    C13 0.0270(14) 0.0278(15) 0.0337(15) -0.0054(12) -0.0062(11) -0.0145(13)
    C14 0.0336(16) 0.0270(15) 0.0402(16) -0.0053(12) -0.0077(13) -0.0122(13)
    C15 0.0262(13) 0.0239(13) 0.0318(14) -0.0022(11) -0.0074(11) -0.0105(11)
    C16 0.0336(15) 0.0295(15) 0.0410(17) -0.0105(12) -0.0068(12) -0.0142(13)
    C17 0.0310(15) 0.0300(15) 0.0383(16) -0.0107(12) -0.0022(12) -0.0086(13)
    C18 0.0261(14) 0.0261(14) 0.0339(15) -0.0027(11) -0.0038(11) -0.0086(12)
    C19 0.0235(13) 0.0212(13) 0.0280(14) -0.0010(10) -0.0044(10) -0.0079(11)
    C20 0.0236(13) 0.0240(13) 0.0248(13) -0.0001(10) -0.0065(10) -0.0080(11)
    C21 0.0291(14) 0.0303(15) 0.0259(14) 0.0001(11) -0.0052(11) -0.0106(12)
    C22 0.0360(15) 0.0380(16) 0.0259(14) -0.0030(12) -0.0048(12) -0.0160(13)
    C23 0.0354(15) 0.0321(15) 0.0299(14) -0.0059(12) -0.0057(12) -0.0160(13)
    C24 0.0267(13) 0.0246(13) 0.0293(14) -0.0004(11) -0.0073(11) -0.0122(11)
    C25 0.0307(15) 0.0349(15) 0.0281(14) -0.0090(12) 0.0030(11) -0.0066(12)
    C26 0.0356(15) 0.0404(17) 0.0251(14) -0.0062(13) 0.0006(12) -0.0111(13)
    C27 0.0347(15) 0.0261(14) 0.0327(14) -0.0051(12) -0.0106(12) -0.0115(12)
    C28 0.0268(14) 0.0242(14) 0.0319(15) -0.0005(11) -0.0062(11) -0.0118(12)
    N5 0.070(2) 0.0449(17) 0.083(2) 0.0005(15) -0.0239(17) -0.0293(16)
    N6 0.0657(19) 0.0425(16) 0.081(2) 0.0048(14) -0.0284(16) -0.0308(16)
    C29 0.055(2) 0.046(2) 0.054(2) -0.0131(16) -0.0062(16) -0.0152(16)
    C30 0.073(3) 0.059(2) 0.059(2) -0.0178(19) -0.0177(19) -0.0208(19)
    N7 0.0352(13) 0.0374(13) 0.0304(12) -0.0120(11) -0.0006(10) -0.0155(11)
    N8 0.0334(13) 0.0360(13) 0.0359(13) -0.0091(10) -0.0043(10) -0.0123(11)
    C31 0.0266(14) 0.0299(15) 0.0345(15) -0.0010(12) -0.0046(12) -0.0124(12)
    C32 0.0351(16) 0.0399(16) 0.0428(17) -0.0070(13) -0.0063(13) -0.0200(14)
    O1W 0.0516(13) 0.0528(14) 0.0579(14) -0.0179(11) 0.0000(11) -0.0261(12)
    O2W 0.0433(11) 0.0324(10) 0.0354(10) -0.0074(9) -0.0120(9) -0.0081(9)
    O3W 0.0378(11) 0.0422(12) 0.0452(12) -0.0079(9) 0.0024(9) -0.0145(10)
    O4W 0.0535(13) 0.0419(12) 0.0386(11) -0.0154(10) -0.0028(10) -0.0096(10)
    O5W 0.135(3) 0.0618(17) 0.0708(18) 0.0146(17) -0.0524(18) -0.0365(15)
    O6W 0.0748(16) 0.0636(15) 0.0467(13) -0.0144(12) -0.0092(11) -0.0304(12)
    O7W 0.0481(13) 0.0637(15) 0.0654(15) -0.0037(11) -0.0068(11) -0.0373(13)
_geom_special_details
;
All e.s.d.'s (except the e.s.d. in the dihedral angle between two l.s. planes)
are estimated using the full covariance matrix. The cell e.s.d.'s are taken
into account individually in the estimation of e.s.d.'s in distances, angles
and torsion angles; correlations between e.s.d.'s in cell parameters are only
used when they are defined by crystal symmetry. An approximate (isotropic)
treatment of cell e.s.d.'s is used for estimating e.s.d.'s involving l.s.
planes.
;
loop_
    _geom_bond_atom_site_label_1
    _geom_bond_atom_site_label_2
    _geom_bond_site_symmetry_2
    _geom_bond_distance
    _geom_bond_publ_flag
    Mn1 N2 . 2.309(2) ?
    Mn1 N4 . 2.312(2) ?
    Mn1 N3 . 2.327(2) ?
    Mn1 N1 . 2.329(2) ?
    Mn1 O3 . 2.3630(18) ?
    Mn1 O7 . 2.3863(18) ?
    Mn1 O5 . 2.4382(17) ?
    Mn1 O1 . 2.4645(18) ?
    O1 C13 . 1.255(3) ?
    O2 C13 . 1.251(3) ?
    O3 C14 . 1.262(3) ?
    O4 C14 . 1.237(3) ?
    O5 C27 . 1.258(3) ?
    O6 C27 . 1.253(3) ?
    O7 C28 . 1.261(3) ?
    O8 C28 . 1.250(3) ?
    N1 C1 . 1.329(3) ?
    N1 C5 . 1.348(3) ?
    N2 C10 . 1.321(3) ?
    N2 C6 . 1.345(3) ?
    N3 C15 . 1.325(3) ?
    N3 C19 . 1.351(3) ?
    N4 C24 . 1.322(3) ?
    N4 C20 . 1.345(3) ?
    C1 C2 . 1.405(4) ?
    C1 C13 . 1.514(4) ?
    C2 C3 . 1.365(4) ?
    C2 H2 . 0.9500 ?
    C3 C4 . 1.400(4) ?
    C3 H3 . 0.9500 ?
    C4 C5 . 1.406(4) ?
    C4 C11 . 1.436(4) ?
    C5 C6 . 1.439(4) ?
    C6 C7 . 1.405(4) ?
    C7 C8 . 1.414(4) ?
    C7 C12 . 1.430(4) ?
    C8 C9 . 1.375(4) ?
    C8 H8 . 0.9500 ?
    C9 C10 . 1.409(4) ?
    C9 H9 . 0.9500 ?
    C10 C14 . 1.523(4) ?
    C11 C12 . 1.354(4) ?
    C11 H11 . 0.9500 ?
    C12 H12 . 0.9500 ?
    C15 C16 . 1.403(4) ?
    C15 C27 . 1.514(4) ?
    C16 C17 . 1.368(4) ?
    C16 H16 . 0.9500 ?
    C17 C18 . 1.407(4) ?
    C17 H17 . 0.9500 ?
    C18 C19 . 1.412(4) ?
    C18 C25 . 1.431(4) ?
    C19 C20 . 1.439(4) ?
    C20 C21 . 1.407(4) ?
    C21 C22 . 1.407(4) ?
    C21 C26 . 1.438(4) ?
    C22 C23 . 1.361(4) ?
    C22 H22 . 0.9500 ?
    C23 C24 . 1.410(4) ?
    C23 H23 . 0.9500 ?
    C24 C28 . 1.517(4) ?
    C25 C26 . 1.351(4) ?
    C25 H25 . 0.9500 ?
    C26 H26 . 0.9500 ?
    N5 C29 . 1.332(4) ?
    N5 H5A . 0.9000 ?
    N5 H5B . 0.9000 ?
    N6 C29 . 1.313(4) ?
    N6 H6A . 0.9000 ?
    N6 H6B . 0.9000 ?
    C29 C30 . 1.493(5) ?
    C30 H30A . 0.9800 ?
    C30 H30B . 0.9800 ?
    C30 H30C . 0.9800 ?
    N7 C31 . 1.310(4) ?
    N7 H7A . 0.8999 ?
    N7 H7B . 0.9000 ?
    N8 C31 . 1.317(4) ?
    N8 H8A . 0.9000 ?
    N8 H8B . 0.8999 ?
    C31 C32 . 1.495(4) ?
    C32 H32A . 0.9800 ?
    C32 H32B . 0.9800 ?
    C32 H32C . 0.9800 ?
    O1W H1WB . 0.8501 ?
    O1W H1WA . 0.8499 ?
    O2W H2WA . 0.8500 ?
    O2W H2WB . 0.8499 ?
    O3W H3WA . 0.8498 ?
    O3W H3WB . 0.8501 ?
    O4W H4WA . 0.8499 ?
    O4W H4WB . 0.8500 ?
    O5W H5WA . 0.8500 ?
    O5W H5WB . 0.8499 ?
    O6W H6WA . 0.8501 ?
    O6W H6WB . 0.8499 ?
    O7W H7WA . 0.8500 ?
    O7W H7WB . 0.8501 ?
loop_
    _geom_angle_atom_site_label_1
    _geom_angle_atom_site_label_2
    _geom_angle_atom_site_label_3
    _geom_angle_site_symmetry_1
    _geom_angle_site_symmetry_3
    _geom_angle
    _geom_angle_publ_flag
    N2 Mn1 N4 . . 136.11(7) ?
    N2 Mn1 N3 . . 132.09(7) ?
    N4 Mn1 N3 . . 69.49(7) ?
    N2 Mn1 N1 . . 69.13(7) ?
    N4 Mn1 N1 . . 130.55(7) ?
    N3 Mn1 N1 . . 131.49(7) ?
    N2 Mn1 O3 . . 67.82(7) ?
    N4 Mn1 O3 . . 80.79(7) ?
    N3 Mn1 O3 . . 83.18(7) ?
    N1 Mn1 O3 . . 136.69(7) ?
    N2 Mn1 O7 . . 83.15(7) ?
    N4 Mn1 O7 . . 67.47(7) ?
    N3 Mn1 O7 . . 136.91(7) ?
    N1 Mn1 O7 . . 78.60(7) ?
    O3 Mn1 O7 . . 91.77(6) ?
    N2 Mn1 O5 . . 75.67(7) ?
    N4 Mn1 O5 . . 135.37(7) ?
    N3 Mn1 O5 . . 66.19(7) ?
    N1 Mn1 O5 . . 85.00(7) ?
    O3 Mn1 O5 . . 88.98(6) ?
    O7 Mn1 O5 . . 156.79(6) ?
    N2 Mn1 O1 . . 135.12(7) ?
    N4 Mn1 O1 . . 79.20(6) ?
    N3 Mn1 O1 . . 79.36(7) ?
    N1 Mn1 O1 . . 66.09(6) ?
    O3 Mn1 O1 . . 157.04(6) ?
    O7 Mn1 O1 . . 90.89(6) ?
    O5 Mn1 O1 . . 97.40(6) ?
    C13 O1 Mn1 . . 119.48(16) ?
    C14 O3 Mn1 . . 120.52(16) ?
    C27 O5 Mn1 . . 120.15(16) ?
    C28 O7 Mn1 . . 120.22(17) ?
    C1 N1 C5 . . 118.4(2) ?
    C1 N1 Mn1 . . 122.99(17) ?
    C5 N1 Mn1 . . 118.63(16) ?
    C10 N2 C6 . . 119.0(2) ?
    C10 N2 Mn1 . . 121.43(18) ?
    C6 N2 Mn1 . . 119.54(16) ?
    C15 N3 C19 . . 118.5(2) ?
    C15 N3 Mn1 . . 123.05(17) ?
    C19 N3 Mn1 . . 118.41(16) ?
    C24 N4 C20 . . 119.1(2) ?
    C24 N4 Mn1 . . 121.88(17) ?
    C20 N4 Mn1 . . 119.00(15) ?
    N1 C1 C2 . . 122.1(2) ?
    N1 C1 C13 . . 114.2(2) ?
    C2 C1 C13 . . 123.7(2) ?
    C3 C2 C1 . . 119.3(3) ?
    C3 C2 H2 . . 120.4 ?
    C1 C2 H2 . . 120.4 ?
    C2 C3 C4 . . 120.1(3) ?
    C2 C3 H3 . . 120.0 ?
    C4 C3 H3 . . 120.0 ?
    C3 C4 C5 . . 116.7(3) ?
    C3 C4 C11 . . 125.5(3) ?
    C5 C4 C11 . . 117.9(3) ?
    N1 C5 C4 . . 123.4(2) ?
    N1 C5 C6 . . 116.4(2) ?
    C4 C5 C6 . . 120.2(2) ?
    N2 C6 C7 . . 123.6(2) ?
    N2 C6 C5 . . 116.1(2) ?
    C7 C6 C5 . . 120.2(2) ?
    C6 C7 C8 . . 116.4(3) ?
    C6 C7 C12 . . 118.5(3) ?
    C8 C7 C12 . . 125.0(3) ?
    C9 C8 C7 . . 119.6(3) ?
    C9 C8 H8 . . 120.2 ?
    C7 C8 H8 . . 120.2 ?
    C8 C9 C10 . . 119.3(3) ?
    C8 C9 H9 . . 120.4 ?
    C10 C9 H9 . . 120.4 ?
    N2 C10 C9 . . 122.0(3) ?
    N2 C10 C14 . . 113.9(2) ?
    C9 C10 C14 . . 124.1(2) ?
    C12 C11 C4 . . 122.0(3) ?
    C12 C11 H11 . . 119.0 ?
    C4 C11 H11 . . 119.0 ?
    C11 C12 C7 . . 121.1(3) ?
    C11 C12 H12 . . 119.4 ?
    C7 C12 H12 . . 119.4 ?
    O2 C13 O1 . . 126.1(2) ?
    O2 C13 C1 . . 117.7(2) ?
    O1 C13 C1 . . 116.2(2) ?
    O4 C14 O3 . . 126.9(3) ?
    O4 C14 C10 . . 117.4(2) ?
    O3 C14 C10 . . 115.6(2) ?
    N3 C15 C16 . . 122.0(2) ?
    N3 C15 C27 . . 113.8(2) ?
    C16 C15 C27 . . 124.1(2) ?
    C17 C16 C15 . . 119.9(2) ?
    C17 C16 H16 . . 120.0 ?
    C15 C16 H16 . . 120.0 ?
    C16 C17 C18 . . 119.6(3) ?
    C16 C17 H17 . . 120.2 ?
    C18 C17 H17 . . 120.2 ?
    C17 C18 C19 . . 116.6(2) ?
    C17 C18 C25 . . 125.2(3) ?
    C19 C18 C25 . . 118.2(2) ?
    N3 C19 C18 . . 123.4(2) ?
    N3 C19 C20 . . 116.3(2) ?
    C18 C19 C20 . . 120.3(2) ?
    N4 C20 C21 . . 123.3(2) ?
    N4 C20 C19 . . 116.7(2) ?
    C21 C20 C19 . . 120.0(2) ?
    C22 C21 C20 . . 116.3(3) ?
    C22 C21 C26 . . 125.4(2) ?
    C20 C21 C26 . . 118.3(2) ?
    C23 C22 C21 . . 120.2(2) ?
    C23 C22 H22 . . 119.9 ?
    C21 C22 H22 . . 119.9 ?
    C22 C23 C24 . . 119.4(2) ?
    C22 C23 H23 . . 120.3 ?
    C24 C23 H23 . . 120.3 ?
    N4 C24 C23 . . 121.7(3) ?
    N4 C24 C28 . . 114.0(2) ?
    C23 C24 C28 . . 124.3(2) ?
    C26 C25 C18 . . 121.6(3) ?
    C26 C25 H25 . . 119.2 ?
    C18 C25 H25 . . 119.2 ?
    C25 C26 C21 . . 121.6(2) ?
    C25 C26 H26 . . 119.2 ?
    C21 C26 H26 . . 119.2 ?
    O6 C27 O5 . . 126.0(3) ?
    O6 C27 C15 . . 118.0(3) ?
    O5 C27 C15 . . 116.0(2) ?
    O8 C28 O7 . . 126.0(3) ?
    O8 C28 C24 . . 118.0(2) ?
    O7 C28 C24 . . 116.0(2) ?
    C29 N5 H5A . . 113.1 ?
    C29 N5 H5B . . 123.4 ?
    H5A N5 H5B . . 121.6 ?
    C29 N6 H6A . . 116.3 ?
    C29 N6 H6B . . 117.8 ?
    H6A N6 H6B . . 122.1 ?
    N6 C29 N5 . . 120.7(3) ?
    N6 C29 C30 . . 119.8(3) ?
    N5 C29 C30 . . 119.5(3) ?
    C29 C30 H30A . . 109.5 ?
    C29 C30 H30B . . 109.5 ?
    H30A C30 H30B . . 109.5 ?
    C29 C30 H30C . . 109.5 ?
    H30A C30 H30C . . 109.5 ?
    H30B C30 H30C . . 109.5 ?
    C31 N7 H7A . . 120.3 ?
    C31 N7 H7B . . 116.6 ?
    H7A N7 H7B . . 122.9 ?
    C31 N8 H8A . . 121.6 ?
    C31 N8 H8B . . 121.0 ?
    H8A N8 H8B . . 117.3 ?
    N7 C31 N8 . . 122.6(2) ?
    N7 C31 C32 . . 117.9(2) ?
    N8 C31 C32 . . 119.6(2) ?
    C31 C32 H32A . . 109.5 ?
    C31 C32 H32B . . 109.5 ?
    H32A C32 H32B . . 109.5 ?
    C31 C32 H32C . . 109.5 ?
    H32A C32 H32C . . 109.5 ?
    H32B C32 H32C . . 109.5 ?
    H1WB O1W H1WA . . 115.9 ?
    H2WA O2W H2WB . . 107.1 ?
    H3WA O3W H3WB . . 103.0 ?
    H4WA O4W H4WB . . 103.6 ?
    H5WA O5W H5WB . . 105.4 ?
    H6WA O6W H6WB . . 125.3 ?
    H7WA O7W H7WB . . 105.6 ?
loop_
    _geom_torsion_atom_site_label_1
    _geom_torsion_atom_site_label_2
    _geom_torsion_atom_site_label_3
    _geom_torsion_atom_site_label_4
    _geom_torsion_site_symmetry_1
    _geom_torsion_site_symmetry_2
    _geom_torsion_site_symmetry_3
    _geom_torsion_site_symmetry_4
    _geom_torsion
    _geom_torsion_publ_flag
    N2 Mn1 O1 C13 . . . . 13.5(2) ?
    N4 Mn1 O1 C13 . . . . -134.56(18) ?
    N3 Mn1 O1 C13 . . . . 154.53(18) ?
    N1 Mn1 O1 C13 . . . . 9.39(17) ?
    O3 Mn1 O1 C13 . . . . -164.36(18) ?
    O7 Mn1 O1 C13 . . . . -67.71(18) ?
    O5 Mn1 O1 C13 . . . . 90.55(18) ?
    N2 Mn1 O3 C14 . . . . 7.74(18) ?
    N4 Mn1 O3 C14 . . . . 156.4(2) ?
    N3 Mn1 O3 C14 . . . . -133.32(19) ?
    N1 Mn1 O3 C14 . . . . 14.4(2) ?
    O7 Mn1 O3 C14 . . . . 89.61(19) ?
    O5 Mn1 O3 C14 . . . . -67.18(19) ?
    O1 Mn1 O3 C14 . . . . -173.92(18) ?
    N2 Mn1 O5 C27 . . . . -158.4(2) ?
    N4 Mn1 O5 C27 . . . . -15.3(2) ?
    N3 Mn1 O5 C27 . . . . -8.08(18) ?
    N1 Mn1 O5 C27 . . . . 131.87(19) ?
    O3 Mn1 O5 C27 . . . . -91.07(19) ?
    O7 Mn1 O5 C27 . . . . 176.82(18) ?
    O1 Mn1 O5 C27 . . . . 66.80(19) ?
    N2 Mn1 O7 C28 . . . . 140.83(18) ?
    N4 Mn1 O7 C28 . . . . -5.86(17) ?
    N3 Mn1 O7 C28 . . . . -8.5(2) ?
    N1 Mn1 O7 C28 . . . . -149.16(18) ?
    O3 Mn1 O7 C28 . . . . 73.41(18) ?
    O5 Mn1 O7 C28 . . . . 164.95(17) ?
    O1 Mn1 O7 C28 . . . . -83.78(18) ?
    N2 Mn1 N1 C1 . . . . 176.7(2) ?
    N4 Mn1 N1 C1 . . . . 43.1(2) ?
    N3 Mn1 N1 C1 . . . . -55.0(2) ?
    O3 Mn1 N1 C1 . . . . 170.03(16) ?
    O7 Mn1 N1 C1 . . . . 89.71(19) ?
    O5 Mn1 N1 C1 . . . . -106.80(19) ?
    O1 Mn1 N1 C1 . . . . -6.42(17) ?
    N2 Mn1 N1 C5 . . . . -2.20(16) ?
    N4 Mn1 N1 C5 . . . . -135.73(16) ?
    N3 Mn1 N1 C5 . . . . 126.16(17) ?
    O3 Mn1 N1 C5 . . . . -8.8(2) ?
    O7 Mn1 N1 C5 . . . . -89.14(17) ?
    O5 Mn1 N1 C5 . . . . 74.35(17) ?
    O1 Mn1 N1 C5 . . . . 174.73(19) ?
    N4 Mn1 N2 C10 . . . . -51.9(2) ?
    N3 Mn1 N2 C10 . . . . 53.1(2) ?
    N1 Mn1 N2 C10 . . . . -179.3(2) ?
    O3 Mn1 N2 C10 . . . . -4.16(18) ?
    O7 Mn1 N2 C10 . . . . -98.89(19) ?
    O5 Mn1 N2 C10 . . . . 90.68(19) ?
    O1 Mn1 N2 C10 . . . . 176.76(17) ?
    N4 Mn1 N2 C6 . . . . 131.34(17) ?
    N3 Mn1 N2 C6 . . . . -123.72(17) ?
    N1 Mn1 N2 C6 . . . . 3.94(17) ?
    O3 Mn1 N2 C6 . . . . 179.04(19) ?
    O7 Mn1 N2 C6 . . . . 84.31(18) ?
    O5 Mn1 N2 C6 . . . . -86.12(18) ?
    O1 Mn1 N2 C6 . . . . 0.0(2) ?
    N2 Mn1 N3 C15 . . . . 45.3(2) ?
    N4 Mn1 N3 C15 . . . . 179.7(2) ?
    N1 Mn1 N3 C15 . . . . -53.8(2) ?
    O3 Mn1 N3 C15 . . . . 96.98(19) ?
    O7 Mn1 N3 C15 . . . . -177.74(16) ?
    O5 Mn1 N3 C15 . . . . 5.08(18) ?
    O1 Mn1 N3 C15 . . . . -97.99(19) ?
    N2 Mn1 N3 C19 . . . . -135.64(16) ?
    N4 Mn1 N3 C19 . . . . -1.30(16) ?
    N1 Mn1 N3 C19 . . . . 125.27(17) ?
    O3 Mn1 N3 C19 . . . . -83.99(17) ?
    O7 Mn1 N3 C19 . . . . 1.3(2) ?
    O5 Mn1 N3 C19 . . . . -175.89(19) ?
    O1 Mn1 N3 C19 . . . . 81.04(17) ?
    N2 Mn1 N4 C24 . . . . -48.4(2) ?
    N3 Mn1 N4 C24 . . . . -178.4(2) ?
    N1 Mn1 N4 C24 . . . . 53.9(2) ?
    O3 Mn1 N4 C24 . . . . -92.32(19) ?
    O7 Mn1 N4 C24 . . . . 3.49(17) ?
    O5 Mn1 N4 C24 . . . . -171.37(16) ?
    O1 Mn1 N4 C24 . . . . 99.01(19) ?
    N2 Mn1 N4 C20 . . . . 130.95(17) ?
    N3 Mn1 N4 C20 . . . . 0.90(16) ?
    N1 Mn1 N4 C20 . . . . -126.74(17) ?
    O3 Mn1 N4 C20 . . . . 87.01(17) ?
    O7 Mn1 N4 C20 . . . . -177.19(19) ?
    O5 Mn1 N4 C20 . . . . 8.0(2) ?
    O1 Mn1 N4 C20 . . . . -81.66(17) ?
    C5 N1 C1 C2 . . . . 1.1(4) ?
    Mn1 N1 C1 C2 . . . . -177.75(18) ?
    C5 N1 C1 C13 . . . . -177.5(2) ?
    Mn1 N1 C1 C13 . . . . 3.7(3) ?
    N1 C1 C2 C3 . . . . -2.5(4) ?
    C13 C1 C2 C3 . . . . 175.9(2) ?
    C1 C2 C3 C4 . . . . 1.4(4) ?
    C2 C3 C4 C5 . . . . 0.9(4) ?
    C2 C3 C4 C11 . . . . -177.8(3) ?
    C1 N1 C5 C4 . . . . 1.4(4) ?
    Mn1 N1 C5 C4 . . . . -179.72(18) ?
    C1 N1 C5 C6 . . . . -178.4(2) ?
    Mn1 N1 C5 C6 . . . . 0.5(3) ?
    C3 C4 C5 N1 . . . . -2.4(4) ?
    C11 C4 C5 N1 . . . . 176.4(2) ?
    C3 C4 C5 C6 . . . . 177.5(2) ?
    C11 C4 C5 C6 . . . . -3.7(4) ?
    C10 N2 C6 C7 . . . . -1.4(4) ?
    Mn1 N2 C6 C7 . . . . 175.47(19) ?
    C10 N2 C6 C5 . . . . 177.9(2) ?
    Mn1 N2 C6 C5 . . . . -5.2(3) ?
    N1 C5 C6 N2 . . . . 3.0(3) ?
    C4 C5 C6 N2 . . . . -176.8(2) ?
    N1 C5 C6 C7 . . . . -177.6(2) ?
    C4 C5 C6 C7 . . . . 2.6(4) ?
    N2 C6 C7 C8 . . . . 1.9(4) ?
    C5 C6 C7 C8 . . . . -177.4(2) ?
    N2 C6 C7 C12 . . . . 179.9(2) ?
    C5 C6 C7 C12 . . . . 0.5(4) ?
    C6 C7 C8 C9 . . . . -0.3(4) ?
    C12 C7 C8 C9 . . . . -178.1(3) ?
    C7 C8 C9 C10 . . . . -1.6(4) ?
    C6 N2 C10 C9 . . . . -0.7(4) ?
    Mn1 N2 C10 C9 . . . . -177.49(19) ?
    C6 N2 C10 C14 . . . . 177.9(2) ?
    Mn1 N2 C10 C14 . . . . 1.1(3) ?
    C8 C9 C10 N2 . . . . 2.2(4) ?
    C8 C9 C10 C14 . . . . -176.3(3) ?
    C3 C4 C11 C12 . . . . -179.4(3) ?
    C5 C4 C11 C12 . . . . 1.9(4) ?
    C4 C11 C12 C7 . . . . 1.2(4) ?
    C6 C7 C12 C11 . . . . -2.4(4) ?
    C8 C7 C12 C11 . . . . 175.3(3) ?
    Mn1 O1 C13 O2 . . . . 168.8(2) ?
    Mn1 O1 C13 C1 . . . . -11.0(3) ?
    N1 C1 C13 O2 . . . . -174.7(2) ?
    C2 C1 C13 O2 . . . . 6.8(4) ?
    N1 C1 C13 O1 . . . . 5.1(3) ?
    C2 C1 C13 O1 . . . . -173.4(2) ?
    Mn1 O3 C14 O4 . . . . 170.2(2) ?
    Mn1 O3 C14 C10 . . . . -9.9(3) ?
    N2 C10 C14 O4 . . . . -174.3(2) ?
    C9 C10 C14 O4 . . . . 4.2(4) ?
    N2 C10 C14 O3 . . . . 5.8(3) ?
    C9 C10 C14 O3 . . . . -175.7(2) ?
    C19 N3 C15 C16 . . . . -0.2(4) ?
    Mn1 N3 C15 C16 . . . . 178.83(18) ?
    C19 N3 C15 C27 . . . . 178.6(2) ?
    Mn1 N3 C15 C27 . . . . -2.4(3) ?
    N3 C15 C16 C17 . . . . -0.1(4) ?
    C27 C15 C16 C17 . . . . -178.8(2) ?
    C15 C16 C17 C18 . . . . 0.4(4) ?
    C16 C17 C18 C19 . . . . -0.3(4) ?
    C16 C17 C18 C25 . . . . 179.7(3) ?
    C15 N3 C19 C18 . . . . 0.3(4) ?
    Mn1 N3 C19 C18 . . . . -178.78(18) ?
    C15 N3 C19 C20 . . . . -179.4(2) ?
    Mn1 N3 C19 C20 . . . . 1.6(3) ?
    C17 C18 C19 N3 . . . . -0.1(4) ?
    C25 C18 C19 N3 . . . . 180.0(2) ?
    C17 C18 C19 C20 . . . . 179.6(2) ?
    C25 C18 C19 C20 . . . . -0.4(4) ?
    C24 N4 C20 C21 . . . . -1.5(4) ?
    Mn1 N4 C20 C21 . . . . 179.14(18) ?
    C24 N4 C20 C19 . . . . 178.9(2) ?
    Mn1 N4 C20 C19 . . . . -0.5(3) ?
    N3 C19 C20 N4 . . . . -0.7(3) ?
    C18 C19 C20 N4 . . . . 179.6(2) ?
    N3 C19 C20 C21 . . . . 179.7(2) ?
    C18 C19 C20 C21 . . . . 0.0(4) ?
    N4 C20 C21 C22 . . . . 2.0(4) ?
    C19 C20 C21 C22 . . . . -178.4(2) ?
    N4 C20 C21 C26 . . . . -179.4(2) ?
    C19 C20 C21 C26 . . . . 0.2(4) ?
    C20 C21 C22 C23 . . . . -0.9(4) ?
    C26 C21 C22 C23 . . . . -179.4(2) ?
    C21 C22 C23 C24 . . . . -0.6(4) ?
    C20 N4 C24 C23 . . . . -0.1(4) ?
    Mn1 N4 C24 C23 . . . . 179.22(17) ?
    C20 N4 C24 C28 . . . . 179.3(2) ?
    Mn1 N4 C24 C28 . . . . -1.4(3) ?
    C22 C23 C24 N4 . . . . 1.2(4) ?
    C22 C23 C24 C28 . . . . -178.2(2) ?
    C17 C18 C25 C26 . . . . -179.3(3) ?
    C19 C18 C25 C26 . . . . 0.6(4) ?
    C18 C25 C26 C21 . . . . -0.5(4) ?
    C22 C21 C26 C25 . . . . 178.5(3) ?
    C20 C21 C26 C25 . . . . 0.1(4) ?
    Mn1 O5 C27 O6 . . . . -170.0(2) ?
    Mn1 O5 C27 C15 . . . . 9.8(3) ?
    N3 C15 C27 O6 . . . . 174.7(2) ?
    C16 C15 C27 O6 . . . . -6.5(4) ?
    N3 C15 C27 O5 . . . . -5.0(3) ?
    C16 C15 C27 O5 . . . . 173.7(2) ?
    Mn1 O7 C28 O8 . . . . -172.32(19) ?
    Mn1 O7 C28 C24 . . . . 7.3(3) ?
    N4 C24 C28 O8 . . . . 175.7(2) ?
    C23 C24 C28 O8 . . . . -4.9(4) ?
    N4 C24 C28 O7 . . . . -3.9(3) ?
    C23 C24 C28 O7 . . . . 175.5(2) ?
loop_
    _geom_hbond_atom_site_label_D
    _geom_hbond_atom_site_label_H
    _geom_hbond_atom_site_label_A
    _geom_hbond_site_symmetry_A
    _geom_hbond_distance_DH
    _geom_hbond_distance_HA
    _geom_hbond_distance_DA
    _geom_hbond_angle_DHA
    N5 H5A O1W . 0.90 1.93 2.792(4) 158.9
    N5 H5B O2 . 0.90 1.93 2.797(3) 161.4
    N6 H6A O1W . 0.90 2.19 2.938(4) 140.1
    N6 H6B O7W 2_735 0.90 1.94 2.830(3) 168.5
    N7 H7A O8 . 0.90 1.96 2.840(3) 166.8
    N7 H7B O1 2_644 0.90 1.93 2.812(3) 167.5
    N8 H8A O3W . 0.90 2.05 2.941(3) 171.8
    N8 H8B O2W 1_455 0.90 1.98 2.871(3) 173.0
    O1W H1WB O6 1_545 0.85 1.93 2.780(3) 177.6
    O1W H1WA O2W . 0.85 1.98 2.826(3) 170.5
    O2W H2WA O4 1_645 0.85 1.92 2.709(3) 153.5
    O2W H2WB O3 2_644 0.85 1.90 2.753(3) 177.2
    O3W H3WA O8 . 0.85 1.87 2.687(3) 161.3
    O3W H3WB O2 1_455 0.85 1.94 2.741(3) 156.0
    O4W H4WA O3W . 0.85 2.18 2.996(3) 161.3
    O4W H4WB O7 . 0.85 1.98 2.808(3) 163.6
    O5W H5WA O4W . 0.85 1.99 2.828(3) 168.3
    O5W H5WB O6W . 0.85 1.99 2.783(3) 153.8
    O6W H6WA O6 2_645 0.85 1.89 2.737(3) 174.1
    O6W H6WB O5W 2_635 0.85 2.03 2.826(4) 155.3
    O7W H7WA O6W . 0.85 1.96 2.760(3) 156.5
    O7W H7WB O5 2_645 0.85 2.02 2.865(3) 172.8
_iucr_refine_instructions_details
;
TITL 1 in P-1
CELL 1.54178   9.6330  13.8174  15.4828  66.151  78.949  75.397
ZERR    2.00   0.0006   0.0007   0.0008   0.005   0.005   0.005
LATT  1
SFAC C H N O MN
UNIT 64 80 16 30 2
ACTA
TEMP -123
OMIT -3 120
OMIT -2   1   2
L.S. 10
SIZE 0.29 0.26 0.16
CONF
BOND $H
FMAP 2
PLAN -1
EQIV $1  -x+2, -y-2, -z
EQIV $2  -x+1, -y-1, -z-1
EQIV $3   x-1, y, z
EQIV $4   x, y-1, z
EQIV $5   x+1, y-1, z
EQIV $6  -x+1, -y-1, -z
EQIV $7  -x+1, -y-2, -z
HTAB N5   O1W
HTAB N5   O2
HTAB N6   O1W
HTAB N6   O7W_$1
HTAB N7   O8
HTAB N7   O1_$2
HTAB N8   O3W
HTAB N8   O2W_$3
HTAB O1W  O6_$4
HTAB O1W  O2W
HTAB O2W  O4_$5
HTAB O2W  O3_$2
HTAB O3W  O8
HTAB O3W  O2_$3
HTAB O4W  O3W
HTAB O4W  O7
HTAB O5W  O4W
HTAB O5W  O6W
HTAB O6W  O6_$6
HTAB O6W  O5W_$7
HTAB O7W  O6W
HTAB O7W  O5_$6
WGHT    0.069400
FVAR       0.12664
MN1   5    0.382239   -0.324691   -0.301355    11.00000    0.02829    0.02522 =
         0.02039   -0.00818   -0.00202   -0.00653
O1    4    0.620337   -0.444799   -0.297900    11.00000    0.03121    0.03014 =
         0.02909   -0.00828   -0.00171   -0.00486
O2    4    0.751201   -0.606904   -0.222739    11.00000    0.03519    0.03308 =
         0.04717   -0.01463   -0.00243    0.00151
O3    4    0.191952   -0.181872   -0.368557    11.00000    0.03361    0.02952 =
         0.03147   -0.00838   -0.00761   -0.00477
O4    4   -0.014438   -0.076031   -0.340486    11.00000    0.04491    0.03704 =
         0.05692   -0.00685   -0.00792    0.00848
O5    4    0.438072   -0.216856   -0.225590    11.00000    0.04408    0.03531 =
         0.02850   -0.01265   -0.00448   -0.01519
O6    4    0.579176   -0.107898   -0.231175    11.00000    0.05394    0.04847 =
         0.03960   -0.02304   -0.00668   -0.02032
O7    4    0.271418   -0.453357   -0.315060    11.00000    0.03959    0.03343 =
         0.02728   -0.01342   -0.00309   -0.01307
O8    4    0.204597   -0.512642   -0.412607    11.00000    0.03724    0.04070 =
         0.03789   -0.02040   -0.00382   -0.01532
N1    3    0.417771   -0.466844   -0.155912    11.00000    0.02859    0.02427 =
         0.02473   -0.01128   -0.00598   -0.00509
N2    3    0.186339   -0.313040   -0.191212    11.00000    0.02815    0.02572 =
         0.02892   -0.01219   -0.00393   -0.00627
N3    3    0.525272   -0.201079   -0.399833    11.00000    0.02716    0.02150 =
         0.02692   -0.00946   -0.00640   -0.00285
N4    3    0.418449   -0.324042   -0.453539    11.00000    0.02487    0.02210 =
         0.02604   -0.01020   -0.00597   -0.00255
C1    1    0.533415   -0.545811   -0.142354    11.00000    0.03328    0.02466 =
         0.02931   -0.01116   -0.00856   -0.00788
C2    1    0.550401   -0.632798   -0.054936    11.00000    0.03858    0.02594 =
         0.03157   -0.00569   -0.01128   -0.00555
AFIX  43
H2    2    0.632321   -0.689627   -0.047889    11.00000   -1.20000
AFIX   0
C3    1    0.447910   -0.634786    0.019785    11.00000    0.04801    0.03252 =
         0.02734   -0.00312   -0.01285   -0.01415
AFIX  43
H3    2    0.459415   -0.692434    0.079587    11.00000   -1.20000
AFIX   0
C4    1    0.325912   -0.552006    0.008401    11.00000    0.04253    0.03566 =
         0.02623   -0.01083   -0.00546   -0.01761
C5    1    0.315425   -0.470347   -0.082461    11.00000    0.03333    0.02770 =
         0.02357   -0.01085   -0.00403   -0.01230
C6    1    0.190559   -0.384652   -0.101171    11.00000    0.03188    0.02952 =
         0.02748   -0.01486   -0.00033   -0.01156
C7    1    0.081065   -0.379624   -0.027839    11.00000    0.03784    0.04385 =
         0.03561   -0.02331    0.00442   -0.01805
C8    1   -0.040432   -0.295384   -0.053430    11.00000    0.03503    0.04566 =
         0.04570   -0.02690    0.00901   -0.01284
AFIX  43
H8    2   -0.118107   -0.288198   -0.006898    11.00000   -1.20000
AFIX   0
C9    1   -0.045536   -0.223947   -0.146007    11.00000    0.03205    0.03564 =
         0.05267   -0.02252    0.00120   -0.00519
AFIX  43
H9    2   -0.127651   -0.168123   -0.164314    11.00000   -1.20000
AFIX   0
C10   1    0.072343   -0.234409   -0.213462    11.00000    0.02914    0.02902 =
         0.04188   -0.01811   -0.00558   -0.00466
C11   1    0.213257   -0.542922    0.081905    11.00000    0.05152    0.04708 =
         0.02288   -0.01102   -0.00008   -0.02542
AFIX  43
H11   2    0.220046   -0.596227    0.144202    11.00000   -1.20000
AFIX   0
C12   1    0.097615   -0.460648    0.065094    11.00000    0.04671    0.04977 =
         0.02955   -0.01919    0.00809   -0.02219
AFIX  43
H12   2    0.026292   -0.456706    0.115907    11.00000   -1.20000
AFIX   0
C13   1    0.644684   -0.531730   -0.227892    11.00000    0.02695    0.02783 =
         0.03374   -0.01454   -0.00622   -0.00538
C14   1    0.083022   -0.156512   -0.316501    11.00000    0.03356    0.02702 =
         0.04023   -0.01218   -0.00769   -0.00525
C15   1    0.576104   -0.140571   -0.370028    11.00000    0.02621    0.02393 =
         0.03176   -0.01047   -0.00744   -0.00223
C16   1    0.664302   -0.067966   -0.430352    11.00000    0.03363    0.02955 =
         0.04096   -0.01423   -0.00680   -0.01049
AFIX  43
H16   2    0.698922   -0.025569   -0.406934    11.00000   -1.20000
AFIX   0
C17   1    0.700366   -0.058317   -0.522931    11.00000    0.03095    0.02998 =
         0.03832   -0.00859   -0.00223   -0.01068
AFIX  43
H17   2    0.760506   -0.009564   -0.563946    11.00000   -1.20000
AFIX   0
C18   1    0.647861   -0.121020   -0.557034    11.00000    0.02613    0.02614 =
         0.03391   -0.00862   -0.00379   -0.00273
C19   1    0.559720   -0.191740   -0.491306    11.00000    0.02348    0.02119 =
         0.02799   -0.00794   -0.00436   -0.00098
C20   1    0.500587   -0.258348   -0.520325    11.00000    0.02356    0.02399 =
         0.02480   -0.00805   -0.00647   -0.00008
C21   1    0.530538   -0.253139   -0.614552    11.00000    0.02910    0.03031 =
         0.02593   -0.01061   -0.00519    0.00007
C22   1    0.465467   -0.318895   -0.637569    11.00000    0.03603    0.03800 =
         0.02591   -0.01600   -0.00477   -0.00298
AFIX  43
H22   2    0.480865   -0.317850   -0.700385    11.00000   -1.20000
AFIX   0
C23   1    0.380549   -0.383982   -0.570145    11.00000    0.03545    0.03209 =
         0.02987   -0.01602   -0.00571   -0.00592
AFIX  43
H23   2    0.335811   -0.427917   -0.585718    11.00000   -1.20000
AFIX   0
C24   1    0.359615   -0.385576   -0.476958    11.00000    0.02670    0.02456 =
         0.02932   -0.01220   -0.00727   -0.00038
C25   1    0.676779   -0.118325   -0.652048    11.00000    0.03075    0.03488 =
         0.02814   -0.00662    0.00296   -0.00903
AFIX  43
H25   2    0.736681   -0.071674   -0.696884    11.00000   -1.20000
AFIX   0
C26   1    0.620992   -0.180489   -0.679559    11.00000    0.03564    0.04044 =
         0.02509   -0.01110    0.00064   -0.00619
AFIX  43
H26   2    0.642019   -0.176110   -0.743391    11.00000   -1.20000
AFIX   0
C27   1    0.527522   -0.155891   -0.267189    11.00000    0.03475    0.02610 =
         0.03266   -0.01148   -0.01056   -0.00508
C28   1    0.271163   -0.456820   -0.395164    11.00000    0.02683    0.02419 =
         0.03195   -0.01179   -0.00622   -0.00045
N5    3    0.801034   -0.830047   -0.174408    11.00000    0.07015    0.04487 =
         0.08267   -0.02933   -0.02387    0.00046
AFIX   3
H5A   2    0.752084   -0.854747   -0.202608    11.00000   -1.20000
H5B   2    0.776164   -0.761867   -0.176538    11.00000   -1.20000
AFIX   0
N6    3    0.972328   -0.981223   -0.170265    11.00000    0.06569    0.04254 =
         0.08086   -0.03077   -0.02841    0.00483
AFIX   3
H6A   2    0.929218   -0.984603   -0.215385    11.00000   -1.20000
H6B   2    1.059978   -1.020853   -0.154525    11.00000   -1.20000
AFIX   0
C29   1    0.928742   -0.893081   -0.151568    11.00000    0.05488    0.04564 =
         0.05360   -0.01525   -0.00623   -0.01310
C30   1    1.021869   -0.863898   -0.102680    11.00000    0.07286    0.05893 =
         0.05913   -0.02081   -0.01769   -0.01783
AFIX 137
H30A  2    0.962072   -0.838135   -0.054550    11.00000   -1.50000
H30B  2    1.070749   -0.806867   -0.149288    11.00000   -1.50000
H30C  2    1.093905   -0.927539   -0.072119    11.00000   -1.50000
AFIX   0
N7    3    0.167483   -0.594598   -0.546170    11.00000    0.03520    0.03743 =
         0.03041   -0.01552   -0.00063   -0.01196
AFIX   3
H7A   2    0.167943   -0.573948   -0.498070    11.00000   -1.20000
H7B   2    0.225183   -0.574068   -0.600800    11.00000   -1.20000
AFIX   0
N8    3    0.011840   -0.709154   -0.456093    11.00000    0.03335    0.03603 =
         0.03593   -0.01225   -0.00426   -0.00911
AFIX   3
H8A   2    0.012120   -0.695394   -0.404063    11.00000   -1.20000
H8B   2   -0.037960   -0.758964   -0.450063    11.00000   -1.20000
AFIX   0
C31   1    0.087350   -0.662809   -0.536599    11.00000    0.02655    0.02992 =
         0.03446   -0.01238   -0.00461   -0.00098
C32   1    0.081606   -0.687015   -0.621473    11.00000    0.03508    0.03989 =
         0.04280   -0.02002   -0.00626   -0.00699
AFIX 137
H32A  2    0.170668   -0.675874   -0.663928    11.00000   -1.50000
H32B  2   -0.001103   -0.638906   -0.655146    11.00000   -1.50000
H32C  2    0.071487   -0.762134   -0.600990    11.00000   -1.50000
AFIX   0
O1W   4    0.716705   -0.939135   -0.266990    11.00000    0.05161    0.05283 =
         0.05788   -0.02606   -0.00002   -0.01792
AFIX   3
H1WB  2    0.672485   -0.989385   -0.256710    11.00000   -1.20000
H1WA  2    0.755865   -0.911905   -0.323210    11.00000   -1.20000
AFIX   0
O2W   4    0.869744   -0.871751   -0.449412    11.00000    0.04335    0.03238 =
         0.03543   -0.00807   -0.01197   -0.00738
AFIX   3
H2WA  2    0.923874   -0.933851   -0.431542    11.00000   -1.20000
H2WB  2    0.850974   -0.857441   -0.505232    11.00000   -1.20000
AFIX   0
O3W   4    0.031099   -0.648523   -0.297891    11.00000    0.03776    0.04223 =
         0.04523   -0.01454    0.00244   -0.00789
AFIX   3
H3WA  2    0.074759   -0.596223   -0.328041    11.00000   -1.20000
H3WB  2   -0.054371   -0.617233   -0.286461    11.00000   -1.20000
AFIX   0
O4W   4    0.234869   -0.652840   -0.171873    11.00000    0.05347    0.04187 =
         0.03864   -0.00964   -0.00284   -0.01538
AFIX   3
H4WA  2    0.180229   -0.667480   -0.200103    11.00000   -1.20000
H4WB  2    0.241119   -0.587800   -0.206193    11.00000   -1.20000
AFIX   0
O5W   4    0.444576   -0.841941   -0.100006    11.00000    0.13538    0.06184 =
         0.07080   -0.03647   -0.05236    0.01458
AFIX   3
H5WA  2    0.381256   -0.784101   -0.114106    11.00000   -1.20000
H5WB  2    0.450026   -0.862421   -0.040876    11.00000   -1.20000
AFIX   0
O6W   4    0.548477   -0.943498    0.077386    11.00000    0.07480    0.06361 =
         0.04668   -0.03040   -0.00923   -0.01435
AFIX   3
H6WA  2    0.504137   -0.929878    0.125456    11.00000   -1.20000
H6WB  2    0.575837   -1.006008    0.075166    11.00000   -1.20000
AFIX   0
O7W   4    0.772146   -0.870784    0.104781    11.00000    0.04811    0.06366 =
         0.06542   -0.03729   -0.00677   -0.00372
AFIX   3
H7WA  2    0.721666   -0.898754    0.085271    11.00000   -1.20000
H7WB  2    0.713316   -0.839924    0.138631    11.00000   -1.20000
HKLF 4
REM  mn in P-1
REM R1 =  0.0373 for   4336 Fo > 4sig(Fo)  and  0.0444 for all   5310 data
REM    507 parameters refined using      0 restraints
END
WGHT      0.0694      0.0000
REM Highest difference peak  0.493,  deepest hole -0.382,  1-sigma level  0.058
Q1    1   0.3389 -0.8638 -0.0595  11.00000  0.05    0.49
END
;
data_global
_journal_date_recd_electronic     2012-09-22
_journal_date_accepted     2012-11-25
_journal_name_full     'Acta Crystallographica, Section E'
_journal_year     2013
_journal_volume     69
_journal_issue      1
_journal_page_first     m10
_journal_page_last     m11
_journal_paper_category     QM
_journal_paper_doi     10.1107/S1600536812048350
_journal_coeditor_code     FI2126
_publ_contact_author_name     'Yan-Li, Miao'
_publ_contact_author_address
;
College of Science, Guang Dong Ocean University,
Zhanjiang 524088
People's Republic of China
;
_publ_contact_author_email     myl9831@163.com
_publ_contact_author_fax     '86 0759 2383300'
_publ_contact_author_phone     '86 0759 2383300'
_publ_section_title
;
Bis(ethanamidinium) (1,10-phenanthroline-2,9-dicarboxylato)manganate(II)
heptahydrate
;
loop_
    _publ_author_name
    _publ_author_footnote
    _publ_author_address
    'Yan-Li Miao' .
;
College of Science, Guang Dong Ocean University,
Zhanjiang 524088
People's Republic of China
;
    'Hong-Bo Wang' .
;
College of Science, Guang Dong Ocean University,
Zhanjiang 524088
People's Republic of China
;
    'Wen-Dong Song' .
;
College of Science, Guang Dong Ocean University,
Zhanjiang 524088
People's Republic of China
;
