# Supplementary material for: Bis(ethanamidinium) (1,10-phen­an­thro­line-2,9-dicarboxyl­ato)manganate(II) hepta­hydrate
Source: Acta Crystallogr Sect E Struct Rep Online. 2012 Dec 5;69(Pt 1):m10–1. doi: 10.1107/S1600536812048350 (PMC3588374; doi:10.1107/S1600536812048350)
Supplement: Supplementary file 3 [file e-69-00m10-Isup3.hkl]

# 
# h,k,l, Fc-squared, Fo-squared, sigma(Fo-squared) and status flag 
# 
data_I
_shelx_title ' mn in P-1' 
_shelx_refln_list_code          4 
_shelx_F_calc_maximum      267.51 
_exptl_crystal_F_000       866.00 
_reflns_d_resolution_high  0.8902 
 
loop_ 
 _symmetry_equiv_pos_as_xyz 
 'x, y, z' 
 '-x, -y, -z' 
 
_cell_length_a     9.6330 
_cell_length_b    13.8174 
_cell_length_c    15.4828 
_cell_angle_alpha  66.151 
_cell_angle_beta   78.949 
_cell_angle_gamma  75.397 
 
_shelx_F_squared_multiplier     1.000 
 
loop_ 
 _refln_index_h 
 _refln_index_k 
 _refln_index_l 
 _refln_F_squared_calc 
 _refln_F_squared_meas 
 _refln_F_squared_sigma 
 _refln_observed_status 
   1   0   0     7342.93     8016.68    207.31 o 
   2   0   0     5627.95     5416.44     42.71 o 
   3   0   0      594.82      665.91     30.28 o 
   4   0   0      264.66      209.72     16.01 o 
   5   0   0     2621.74     2695.98     96.02 o 
   6   0   0      370.47      274.96     21.82 o 
   7   0   0      335.45      336.84     15.71 o 
   8   0   0       26.50       26.13     11.11 o 
   9   0   0       24.97       22.45     12.92 o 
  10   0   0       13.57        6.86     19.33 o 
 -10   1   0      163.88      165.85     21.82 o 
  -9   1   0      442.79      511.77     23.22 o 
  -8   1   0      147.64      174.51     17.98 o 
  -7   1   0     2425.68     2536.89     36.99 o 
  -6   1   0       27.15       23.02      6.95 o 
  -5   1   0        1.18       -1.25     14.98 o 
  -4   1   0     2889.01     2761.52     55.92 o 
  -3   1   0      618.08      615.72     23.44 o 
  -2   1   0     2711.96     2450.96     59.86 o 
  -1   1   0      915.30      963.92     26.19 o 
   1   1   0     6782.45     6370.97     61.90 o 
   2   1   0     3650.47     3573.84     55.71 o 
   3   1   0      133.07      135.26      8.21 o 
   4   1   0       60.57       86.21      8.90 o 
   5   1   0     2744.14     2893.00     96.02 o 
   6   1   0      947.92     1112.26     57.98 o 
   7   1   0      152.99      164.60     23.69 o 
   8   1   0       98.80       95.36     12.47 o 
   9   1   0        6.13       13.09     23.69 o 
  10   1   0      329.52      317.36     29.30 o 
 -10   2   0       90.67       92.49     12.32 o 
  -9   2   0      285.24      299.01     18.72 o 
  -8   2   0        7.04        5.61     13.63 o 
  -7   2   0       60.04       55.00      9.49 o 
  -6   2   0       54.95       54.50      7.20 o 
  -5   2   0      827.89      794.01     18.95 o 
  -4   2   0       49.21       65.70     14.09 o 
  -3   2   0    11326.13    11219.13    103.71 o 
  -2   2   0    71561.30    62166.67    833.69 o 
  -1   2   0     1474.62     2001.55     38.03 o 
   0   2   0      301.25      272.01      7.46 o 
   1   2   0      868.90     1196.07     12.00 o 
   2   2   0     4059.15     3553.16     33.80 o 
   3   2   0      302.89      277.84      9.13 o 
   4   2   0      545.79      543.27     24.64 o 
   5   2   0       65.17       72.33     22.45 o 
   6   2   0       15.75       19.02      8.76 o 
   7   2   0      606.61      598.55     35.54 o 
   8   2   0       61.92       53.23     16.29 o 
   9   2   0        5.49        7.17     15.43 o 
  10   2   0       98.62       99.76     21.20 o 
  -9   3   0      608.26      568.00     34.92 o 
  -8   3   0      376.36      364.56     21.48 o 
  -7   3   0       33.61       34.11      8.42 o 
  -6   3   0      176.38      170.67     10.12 o 
  -5   3   0      154.68      155.08      8.52 o 
  -4   3   0      565.63      412.19     26.65 o 
  -3   3   0     2035.58     1765.26     45.40 o 
  -2   3   0      133.73      118.10      5.97 o 
  -1   3   0      341.83      501.23     19.97 o 
   0   3   0      554.58      610.44     14.03 o 
   1   3   0     2331.50     2276.99     37.41 o 
   2   3   0     4728.18     4758.53     66.27 o 
   3   3   0     2213.16     2090.19     42.22 o 
   4   3   0      285.68      313.14     19.61 o 
   5   3   0     3454.07     3584.45     99.76 o 
   6   3   0      637.98      705.17     21.66 o 
   7   3   0      154.55      179.57     24.32 o 
   8   3   0      222.40      243.55     21.11 o 
   9   3   0       29.28       33.27     16.32 o 
  10   3   0       53.18       44.27     17.46 o 
  -9   4   0      125.00      120.61     14.03 o 
  -8   4   0       89.10       98.51     21.20 o 
  -7   4   0      117.38      111.67     10.50 o 
  -6   4   0       10.44       11.80      7.85 o 
  -5   4   0        7.00       13.74      6.31 o 
  -4   4   0     4845.35     5535.56     44.14 o 
  -3   4   0     1513.25     1460.80     59.54 o 
  -2   4   0     6603.27     6469.30     79.09 o 
  -1   4   0       84.42      138.81     11.30 o 
   0   4   0     8456.64     8273.67    258.75 o 
   1   4   0       42.82       28.68      8.73 o 
   2   4   0     3239.06     3059.64     59.04 o 
   3   4   0     2350.27     2066.25     71.08 o 
   4   4   0      602.58      527.78     22.15 o 
   5   4   0     2395.43     2733.07     53.93 o 
   6   4   0      976.57     1010.68     39.28 o 
   7   4   0       69.91       48.63     20.58 o 
   8   4   0        1.26        4.88     14.18 o 
   9   4   0       31.80       53.46     16.32 o 
  10   4   0       80.29       63.27     12.12 o 
  -9   5   0        6.12        0.00     14.96 o 
  -8   5   0       79.08       90.65     19.95 o 
  -7   5   0       51.20       47.83     13.00 o 
  -6   5   0      826.28      859.92     28.41 o 
  -5   5   0     1757.44     1814.94     30.58 o 
  -4   5   0        7.70        7.95      7.18 o 
  -3   5   0     1459.93     1485.11     21.83 o 
  -2   5   0       38.30       47.37     11.24 o 
  -1   5   0      271.39      315.70     22.45 o 
   0   5   0     1726.02     1684.67     55.49 o 
   1   5   0      284.81      269.97     21.20 o 
   2   5   0      343.48      371.60     30.55 o 
   3   5   0     1095.91     1180.89     56.74 o 
   4   5   0     1220.86     1205.73     47.15 o 
   5   5   0     1571.69     1506.98     37.41 o 
   6   5   0     1713.18     1762.61     51.75 o 
   7   5   0       54.11       55.49     20.58 o 
   8   5   0       50.19       59.86     26.19 o 
   9   5   0        1.83        2.49     23.69 o 
  10   5   0       37.96       24.94     16.83 o 
  -8   6   0       19.03       16.83     16.83 o 
  -7   6   0      148.48      169.76     13.80 o 
  -6   6   0      741.25      697.24     22.79 o 
  -5   6   0      983.52      988.76     25.05 o 
  -4   6   0      376.19      456.89     17.04 o 
  -3   6   0      282.84      282.37     12.59 o 
  -2   6   0      290.51      241.75     16.91 o 
  -1   6   0      107.40      101.63     24.94 o 
   0   6   0     3229.89     3090.02     86.04 o 
   1   6   0      424.64      400.91     28.68 o 
   2   6   0        3.49        4.99     17.46 o 
   3   6   0        8.02       11.38     15.80 o 
   4   6   0     1045.48     1028.52     22.93 o 
   5   6   0     1938.39     1891.92     33.06 o 
   6   6   0       22.49       29.56      9.67 o 
   7   6   0       15.76       12.47     19.95 o 
   8   6   0        8.56        1.87     23.07 o 
   9   6   0       94.95       79.81     23.69 o 
  10   6   0      214.07      215.10     23.69 o 
  -8   7   0       15.88       25.55      9.47 o 
  -7   7   0       19.44       25.21      9.94 o 
  -6   7   0       11.60       14.18     10.89 o 
  -5   7   0       56.31       65.25     12.07 o 
  -4   7   0       88.80       93.29     11.59 o 
  -3   7   0      383.09      376.11     15.42 o 
  -2   7   0      900.40      841.84     23.76 o 
  -1   7   0      106.84      130.76     10.30 o 
   0   7   0      118.02      117.46     18.50 o 
   1   7   0     1495.06     1559.35     74.20 o 
   2   7   0     2663.97     3049.42     72.93 o 
   3   7   0      242.85      225.55     13.00 o 
   4   7   0      926.84      916.04     23.58 o 
   5   7   0      135.83      155.33     11.01 o 
   6   7   0      103.51      125.61     13.84 o 
   7   7   0       12.99       22.45     19.95 o 
   8   7   0      896.16      939.60     45.51 o 
   9   7   0       16.21       15.08     13.44 o 
  10   7   0       27.66       23.69     14.96 o 
  -7   8   0       67.16       78.55     11.68 o 
  -6   8   0       93.08       92.73     14.32 o 
  -5   8   0      196.40      193.34     14.77 o 
  -4   8   0        6.74        9.41     10.12 o 
  -3   8   0       74.56       70.56     10.14 o 
  -2   8   0      786.55      759.90     25.03 o 
  -1   8   0      744.79      766.89     31.17 o 
   0   8   0     1086.57     1012.04     39.59 o 
   1   8   0      601.17      568.90     34.92 o 
   2   8   0     1711.26     1702.98     34.29 o 
   3   8   0     2083.84     2201.14     40.53 o 
   4   8   0      333.88      337.14     17.38 o 
   5   8   0       59.95       75.92     13.44 o 
   6   8   0      213.12      212.61     23.69 o 
   7   8   0       10.47        3.65     11.88 o 
   8   8   0      306.09      240.67     25.56 o 
   9   8   0      140.29      117.22     23.69 o 
  -6   9   0       26.71       30.55     16.21 o 
  -5   9   0        3.91        5.61     17.46 o 
  -4   9   0     1277.25     1256.96     49.26 o 
  -3   9   0      108.37       97.89     19.95 o 
  -2   9   0        2.30        9.98     14.96 o 
  -1   9   0      265.53      249.40     21.82 o 
   0   9   0      736.03      743.83     33.05 o 
   1   9   0      221.56      214.85     15.61 o 
   2   9   0      596.89      596.88     22.47 o 
   3   9   0      960.84      987.17     28.17 o 
   4   9   0       13.84       15.42     11.97 o 
   5   9   0       97.41      110.78     15.21 o 
   6   9   0     1233.16     1273.17     48.63 o 
   7   9   0        4.99        5.91     12.51 o 
   8   9   0       68.60       76.69     20.58 o 
   9   9   0       19.48       16.83     16.83 o 
  -5  10   0      172.04      144.65     20.58 o 
  -4  10   0       18.71        8.11     16.21 o 
  -3  10   0      287.14      261.87     24.94 o 
  -2  10   0       77.22       76.07     18.08 o 
  -1  10   0      235.19      233.81     22.45 o 
   0  10   0      365.40      391.25     15.88 o 
   1  10   0      166.41      191.94     16.29 o 
   2  10   0      197.41      191.39     18.70 o 
   3  10   0      107.23      108.55     15.36 o 
   4  10   0      628.44      674.43     26.41 o 
   5  10   0      427.84      448.20     23.07 o 
   6  10   0      261.20      246.79     18.38 o 
   7  10   0      114.31      116.92     14.76 o 
   8  10   0        4.35        4.99     17.46 o 
  -4  11   0      167.41      170.84     19.33 o 
  -3  11   0        1.97        3.12     13.72 o 
  -2  11   0        3.15        2.09     10.73 o 
  -1  11   0      135.48      122.37     16.15 o 
   0  11   0       50.06       48.01     20.58 o 
   1  11   0      127.51      132.77     15.85 o 
   2  11   0        1.84        2.49     13.67 o 
   3  11   0       14.24       13.86     13.65 o 
   4  11   0      607.37      604.02     40.53 o 
   5  11   0       99.74       82.79     16.24 o 
   6  11   0        4.15        1.25     18.08 o 
   7  11   0       19.97       20.58     16.83 o 
  -3  12   0       58.85       46.04      8.59 o 
  -2  12   0      261.48      266.02     17.62 o 
  -1  12   0      408.48      403.40     30.55 o 
   0  12   0      140.23      150.26     23.69 o 
   1  12   0      332.68      351.03     29.30 o 
   2  12   0      766.18      778.41     27.99 o 
   3  12   0      506.68      576.09     35.23 o 
   4  12   0        5.29        2.52     13.00 o 
   5  12   0      146.18      150.03     15.80 o 
   6  12   0       39.74       41.15     18.70 o 
   7  12   0        0.81        6.86     12.47 o 
  -2  13   0      307.01      291.79     21.20 o 
  -1  13   0      192.05      213.23     21.82 o 
   0  13   0      538.83      519.99     29.93 o 
   1  13   0      156.21      156.50     20.58 o 
   2  13   0      345.51      357.26     26.19 o 
   3  13   0      446.30      513.13     29.93 o 
   4  13   0       13.55       14.98     11.44 o 
   5  13   0       64.65       75.37     12.25 o 
   6  13   0      254.09      283.69     23.07 o 
   1  14   0      563.65      571.74     26.81 o 
   2  14   0      205.61      207.00     18.08 o 
   3  14   0        7.79       14.34     11.22 o 
  -4 -13   1       24.07       29.93     13.09 o 
  -3 -13   1      172.34      165.23     18.08 o 
  -2 -13   1      222.82      251.27     21.20 o 
  -1 -13   1        9.19        8.11     13.72 o 
   0 -13   1      205.46      187.67     18.70 o 
   1 -13   1       14.26       19.33     11.85 o 
  -6 -12   1       15.04       10.60     16.83 o 
  -5 -12   1        3.84        9.26     11.97 o 
  -4 -12   1      149.43      165.67     16.18 o 
  -3 -12   1       12.84       18.57     12.42 o 
  -2 -12   1      373.43      387.19     28.06 o 
  -1 -12   1      183.31      200.76     23.07 o 
   0 -12   1     1095.10     1119.17     42.40 o 
   1 -12   1      107.41      108.49     18.70 o 
   2 -12   1      419.15      411.50     26.19 o 
   3 -12   1        5.21       -2.50      6.95 o 
  -7 -11   1       55.15       47.39     15.59 o 
  -6 -11   1      118.51      114.10     21.82 o 
  -5 -11   1       67.89       56.73     14.53 o 
  -4 -11   1      250.62      278.06     23.38 o 
  -3 -11   1        7.87       12.90     13.78 o 
  -2 -11   1      311.04      331.52     20.77 o 
  -1 -11   1       21.21       18.08     18.08 o 
   0 -11   1       75.70       72.33     19.95 o 
   1 -11   1      469.92      510.02     33.05 o 
   2 -11   1      138.03      116.71     11.35 o 
   3 -11   1      794.72      819.27     36.16 o 
   4 -11   1       36.70       31.17     13.09 o 
  -8 -10   1      182.42      137.79     19.95 o 
  -7 -10   1      160.68      155.60     15.36 o 
  -6 -10   1      326.18      354.86     20.77 o 
  -5 -10   1      502.77      578.04     25.56 o 
  -4 -10   1       39.58       40.02     13.78 o 
  -3 -10   1        6.45       13.07     12.56 o 
  -2 -10   1      110.70      111.71     15.17 o 
  -1 -10   1      182.27      188.61     16.75 o 
   0 -10   1      125.55      124.07     21.20 o 
   1 -10   1       47.13       42.11     11.83 o 
   2 -10   1      228.20      241.29     24.32 o 
   3 -10   1      297.21      297.41     27.43 o 
   4 -10   1      715.33      703.92     36.79 o 
   5 -10   1       54.30       70.45     16.83 o 
  -9  -9   1       59.31       48.01     16.83 o 
  -8  -9   1      413.67      420.86     31.17 o 
  -7  -9   1      194.56      179.53     18.08 o 
  -6  -9   1        5.12        6.40     13.14 o 
  -5  -9   1       96.80       83.54     11.47 o 
  -4  -9   1      126.34      123.72     15.26 o 
  -3  -9   1      328.30      345.14     19.53 o 
  -2  -9   1       23.66       22.06     11.63 o 
  -1  -9   1      184.63      179.28     15.21 o 
   0  -9   1      507.05      470.98     16.61 o 
   1  -9   1      581.94      588.58     31.80 o 
   2  -9   1      646.16      746.94     36.79 o 
   3  -9   1       81.03       80.43     21.20 o 
   4  -9   1      104.51      121.58     21.82 o 
   5  -9   1      125.27      127.82     21.82 o 
   6  -9   1        9.74       -5.61     12.47 o 
  -9  -8   1       51.41       51.13     18.70 o 
  -8  -8   1      147.48      160.86     26.19 o 
  -7  -8   1      564.27      578.60     37.41 o 
  -6  -8   1      172.77      167.13     16.68 o 
  -5  -8   1      258.44      262.54     14.14 o 
  -4  -8   1      116.35      132.96     10.85 o 
  -3  -8   1      166.04      151.16     13.44 o 
  -2  -8   1      335.46      274.50     25.56 o 
  -1  -8   1     1123.32     1130.35     27.11 o 
   0  -8   1       75.65       63.21     11.53 o 
   1  -8   1       16.78       24.32      9.26 o 
   2  -8   1      316.39      331.84     18.94 o 
   3  -8   1       18.76       15.87     12.32 o 
   4  -8   1      781.80      790.32     29.50 o 
   5  -8   1        1.01        1.27     10.61 o 
   6  -8   1      195.80      192.42     13.28 o 
   7  -8   1      241.09      224.80     14.28 o 
  -9  -7   1      154.80      157.12     25.56 o 
  -8  -7   1       40.31       54.13     16.03 o 
  -7  -7   1      245.22      252.51     27.43 o 
  -6  -7   1       12.32        8.18     10.79 o 
  -5  -7   1      205.76      178.61     14.76 o 
  -4  -7   1      590.96      623.18     20.91 o 
  -3  -7   1     3237.50     3271.43    149.64 o 
  -2  -7   1      537.48      598.76     18.70 o 
  -1  -7   1      457.03      451.74     16.29 o 
   0  -7   1     1605.04     1634.79     78.56 o 
   1  -7   1      219.90      232.54     13.44 o 
   2  -7   1      182.41      184.81     14.11 o 
   3  -7   1       35.03       39.86     11.88 o 
   4  -7   1       19.14       22.45      9.89 o 
   5  -7   1       98.33      123.39     13.25 o 
   6  -7   1       28.85       35.36     11.28 o 
   7  -7   1       46.68       56.43     10.40 o 
 -10  -6   1       42.64       23.07     14.96 o 
  -9  -6   1      166.86      187.05     26.19 o 
  -8  -6   1      222.08      207.62     28.68 o 
  -7  -6   1      571.46      597.93     38.03 o 
  -6  -6   1       79.54       63.60     18.08 o 
  -5  -6   1       20.84       51.58      8.58 o 
  -4  -6   1      239.35      262.00     13.65 o 
  -3  -6   1      379.23      513.76     51.75 o 
  -2  -6   1     3730.90     3959.28    134.67 o 
  -1  -6   1     1016.50     1057.44     60.48 o 
   0  -6   1      976.79      959.00     37.35 o 
   1  -6   1     2226.87     1959.01     78.56 o 
   2  -6   1       72.35       92.48      9.70 o 
   3  -6   1       23.23       16.70      7.73 o 
   4  -6   1      170.13      145.79     11.87 o 
   5  -6   1     1427.61     1446.93     29.87 o 
   6  -6   1     6153.07     6108.31     60.89 o 
   7  -6   1      464.07      460.97     18.66 o 
   8  -6   1        8.68        2.81     10.14 o 
 -10  -5   1       55.92       35.54     16.83 o 
  -9  -5   1      557.87      632.84     37.41 o 
  -8  -5   1       17.69       -4.36     23.69 o 
  -7  -5   1       47.71       66.71     21.82 o 
  -6  -5   1       37.26       54.24     18.08 o 
  -5  -5   1      179.06      199.45     12.51 o 
  -4  -5   1        1.66       -3.74     31.17 o 
  -3  -5   1     1768.81     2044.50     54.75 o 
  -2  -5   1      939.54     1082.22     37.43 o 
  -1  -5   1     4710.93     5200.15     77.31 o 
   0  -5   1     1182.29     1293.88     73.57 o 
   1  -5   1       70.28       66.10     13.44 o 
   2  -5   1     2193.13     2170.37     81.05 o 
   3  -5   1      116.95      150.79      9.09 o 
   4  -5   1     1699.11     1709.62     28.04 o 
   5  -5   1       96.51       93.29     10.75 o 
   6  -5   1      160.26      168.76     16.68 o 
   7  -5   1      223.45      231.38     17.57 o 
   8  -5   1       42.20       27.94     13.00 o 
 -10  -4   1        5.57       -9.98     15.59 o 
  -9  -4   1       12.87        4.23     12.51 o 
  -8  -4   1      162.04      152.83     18.27 o 
  -7  -4   1        3.44        6.92     12.34 o 
  -6  -4   1     1501.18     1593.02     51.13 o 
  -5  -4   1       92.98       70.01     12.85 o 
  -4  -4   1     1361.28     1425.30     72.33 o 
  -3  -4   1      287.63      316.20     25.56 o 
  -2  -4   1     1326.94     1362.18     21.42 o 
  -1  -4   1       38.98       60.53      5.72 o 
   0  -4   1       26.84       29.22      5.79 o 
   1  -4   1      118.52       77.82      8.60 o 
   2  -4   1      103.94      163.23     15.80 o 
   3  -4   1     5178.86     5628.01    107.86 o 
   4  -4   1    19188.43    19454.06     84.09 o 
   5  -4   1     2027.02     2207.24     32.10 o 
   6  -4   1      160.47      172.26     11.14 o 
   7  -4   1      337.61      341.82     14.23 o 
   8  -4   1      294.25      290.65     36.47 o 
   9  -4   1       56.79       62.97     19.95 o 
 -10  -3   1       44.32       36.16     17.46 o 
  -9  -3   1      214.04      185.34     17.38 o 
  -8  -3   1       50.47       59.41     16.05 o 
  -7  -3   1     1157.88     1141.66     32.74 o 
  -6  -3   1      147.53      191.41     22.45 o 
  -5  -3   1     1443.01     1439.42     41.15 o 
  -4  -3   1     1703.62     1802.51     74.82 o 
  -3  -3   1     5471.47     5788.13    145.27 o 
  -2  -3   1      271.82      285.56     15.58 o 
  -1  -3   1      180.24      130.35     10.60 o 
   0  -3   1     1700.96     1340.69     24.33 o 
   1  -3   1     2487.49     2401.27     63.60 o 
   2  -3   1     1901.34     1962.01    117.22 o 
   3  -3   1      664.93      641.22     28.87 o 
   4  -3   1      263.00      242.83     21.99 o 
   5  -3   1       86.03       85.93      8.38 o 
   6  -3   1      629.04      581.27     15.77 o 
   7  -3   1       28.89       30.59      8.62 o 
   8  -3   1        0.39       -1.93     10.24 o 
   9  -3   1      411.20      379.08     29.30 o 
 -10  -2   1       66.76       52.37     18.08 o 
  -9  -2   1     1629.86     1624.82     57.98 o 
  -8  -2   1       75.09       77.68     17.13 o 
  -7  -2   1       51.35       78.55     14.82 o 
  -6  -2   1      949.98      898.45     37.41 o 
  -5  -2   1      485.40      508.15     44.89 o 
  -4  -2   1     3041.38     3180.10     62.63 o 
  -3  -2   1      590.05      630.53     26.81 o 
  -2  -2   1      822.87      927.07     16.60 o 
  -1  -2   1     1619.03     1632.58     24.92 o 
   0  -2   1     2308.94     2820.68     53.00 o 
   1  -2   1    12855.79    12830.14    418.36 o 
   2  -2   1    61399.03    52027.69    606.98 o 
   3  -2   1     5976.47     6405.59     81.53 o 
   4  -2   1     3044.30     3283.12     66.46 o 
   5  -2   1       53.75       60.57      6.05 o 
   6  -2   1     1373.94     1417.08     44.41 o 
   7  -2   1      195.42      199.91     13.62 o 
   8  -2   1       12.01       11.00     13.58 o 
   9  -2   1       76.02       89.84     14.76 o 
  10  -2   1        1.58        1.93      9.67 o 
 -10  -1   1       50.23       31.80     19.95 o 
  -9  -1   1     1394.28     1522.57     57.98 o 
  -8  -1   1      190.15      219.42     20.71 o 
  -7  -1   1       13.45       16.52     12.34 o 
  -6  -1   1     1133.13     1313.07     44.27 o 
  -5  -1   1     6637.20     6794.81    149.64 o 
  -4  -1   1      713.86      881.23     29.78 o 
  -3  -1   1      659.45      759.77     17.87 o 
  -2  -1   1     3751.96     3087.12     22.17 o 
  -1  -1   1     1398.48     1250.76     16.58 o 
   0  -1   1     1859.43     2126.11     38.66 o 
   1  -1   1     2923.44     3013.41     32.79 o 
   2  -1   1      571.78      591.07     29.30 o 
   3  -1   1       68.48      114.72     19.95 o 
   4  -1   1     1727.25     1687.85     45.10 o 
   5  -1   1      551.99      627.86     43.02 o 
   6  -1   1      397.18      394.05     23.69 o 
   7  -1   1      598.78      596.06     33.67 o 
   8  -1   1       10.29       14.43     13.76 o 
   9  -1   1      255.44      230.11     18.82 o 
  10  -1   1       53.95       56.74     19.33 o 
 -10   0   1        4.94       -2.49     17.46 o 
  -9   0   1      406.27      385.94     34.92 o 
  -8   0   1      710.43      686.46     43.64 o 
  -7   0   1      140.34      165.96     12.73 o 
  -6   0   1     2365.93     2335.54     40.55 o 
  -5   0   1       70.05       38.66     23.07 o 
  -4   0   1     2689.81     2589.02     75.44 o 
  -3   0   1      316.66      283.26     17.24 o 
  -2   0   1     1437.11      992.22     20.70 o 
  -1   0   1       99.01      145.45      4.49 o 
   0   0   1     4293.74     3701.67     54.24 o 
   1   0   1     7557.82     8285.49    160.55 o 
   2   0   1      436.33      447.34     10.19 o 
   3   0   1      760.76      755.66     10.63 o 
   4   0   1      214.58      192.92     16.32 o 
   5   0   1      231.26      247.11     20.58 o 
   6   0   1       55.20       80.43     14.34 o 
   7   0   1      220.47      236.93     23.69 o 
   8   0   1      158.46      186.97     14.92 o 
   9   0   1        4.59        9.39     13.78 o 
  10   0   1      162.53      147.71     13.78 o 
 -10   1   1       18.67       22.60     10.79 o 
  -9   1   1        8.69       11.85     21.82 o 
  -8   1   1     2476.20     2554.45     46.88 o 
  -7   1   1      110.47      123.29     14.83 o 
  -6   1   1      404.55      482.82     15.99 o 
  -4   1   1     2618.79     2469.41     91.03 o 
  -3   1   1       14.82       17.21      4.71 o 
  -2   1   1      711.19     1041.35     15.19 o 
  -1   1   1     2633.47     2548.95     26.19 o 
   0   1   1     7801.05     8220.11     57.36 o 
   1   1   1      528.08      452.96      9.13 o 
   2   1   1       38.45       14.71      5.10 o 
   3   1   1       75.00       94.15     16.21 o 
   4   1   1     2692.36     2799.17     40.45 o 
   5   1   1        1.53       -1.25     22.45 o 
   6   1   1       84.58       67.98      8.98 o 
   7   1   1      329.56      323.59     27.43 o 
   8   1   1      315.50      313.56     17.11 o 
   9   1   1        5.47        6.16     11.03 o 
  10   1   1      161.33      150.88     23.69 o 
  -9   2   1      253.00      271.84     28.68 o 
  -8   2   1      125.38      116.36     15.87 o 
  -7   2   1      169.07      188.51     16.87 o 
  -6   2   1      458.43      480.52     15.46 o 
  -5   2   1      254.57      253.72     10.08 o 
  -4   2   1     3691.36     4130.06     72.74 o 
  -3   2   1     4190.02     3862.55     61.36 o 
  -2   2   1    10875.77    10660.32     91.65 o 
  -1   2   1     1295.68     1634.90     26.73 o 
   0   2   1     5134.16     4732.05     95.39 o 
   1   2   1     4196.28     4881.65     50.31 o 
   2   2   1     3785.14     4328.59     26.10 o 
   3   2   1     1841.73     1976.23     43.71 o 
   4   2   1     3973.13     3771.09     57.19 o 
   5   2   1      512.60      455.77     38.66 o 
   6   2   1      223.49      230.07     16.21 o 
   7   2   1       24.07       22.62     10.47 o 
   8   2   1       43.05       29.93     22.45 o 
   9   2   1      111.50      140.72     14.36 o 
  10   2   1      820.80      822.39     40.53 o 
  -9   3   1        4.91        3.72     11.88 o 
  -8   3   1      233.76      224.55     18.39 o 
  -7   3   1       68.12       72.18     13.76 o 
  -6   3   1     1214.74     1247.62     21.17 o 
  -5   3   1        2.90        4.13      5.17 o 
  -4   3   1      911.34      966.40     38.97 o 
  -3   3   1     4585.18     5027.97     96.02 o 
  -2   3   1       78.19       96.83      8.20 o 
  -1   3   1       32.55       23.85      8.11 o 
   0   3   1        5.09        6.26      2.52 o 
   1   3   1     4888.02     4794.56     45.74 o 
   2   3   1     1067.48     1233.05     21.69 o 
   3   3   1       14.92       15.89      8.24 o 
   4   3   1      105.35       59.87     13.22 o 
   5   3   1     1670.12     1596.76     66.71 o 
   6   3   1     1384.40     1493.26     38.66 o 
   7   3   1       53.10       53.87     11.97 o 
   8   3   1       71.04       74.82     24.32 o 
   9   3   1       17.98       15.43     15.61 o 
  10   3   1      368.63      380.33     30.55 o 
  -9   4   1      116.42       90.32     12.25 o 
  -8   4   1      103.56      103.71     14.47 o 
  -7   4   1       96.56       81.39     10.96 o 
  -6   4   1      608.58      592.99     16.26 o 
  -5   4   1     1630.26     1591.28     22.73 o 
  -4   4   1      354.33      395.91     13.05 o 
  -3   4   1     1698.54     1967.58     87.91 o 
  -2   4   1      654.21      611.23     25.29 o 
  -1   4   1      252.76      233.82     11.91 o 
   0   4   1      189.14      181.61      8.31 o 
   1   4   1     1286.77     1493.26     38.66 o 
   2   4   1       29.01       35.60      6.19 o 
   3   4   1       69.54       47.08      8.86 o 
   4   4   1       22.98       25.92     10.90 o 
   5   4   1      358.85      315.67     22.99 o 
   6   4   1      834.70      986.99     33.67 o 
   7   4   1      799.73      849.96     28.99 o 
   8   4   1      189.44      194.53     28.06 o 
   9   4   1      109.35      114.84     18.10 o 
  10   4   1       35.09       33.33     13.48 o 
  -9   5   1       10.10        7.48     15.59 o 
  -8   5   1       77.76       79.78     11.25 o 
  -7   5   1      262.38      274.98     13.56 o 
  -6   5   1      330.29      304.62     16.23 o 
  -5   5   1       25.22       17.41      8.24 o 
  -4   5   1       59.08       44.90      8.00 o 
  -3   5   1     2286.95     2522.38     60.86 o 
  -2   5   1      335.17      357.10     21.83 o 
  -1   5   1       36.03       66.99     10.27 o 
   0   5   1       50.48       31.17     13.09 o 
   1   5   1      274.70      207.62     18.70 o 
   2   5   1       32.96       46.79      8.10 o 
   3   5   1     3850.16     3838.84    102.88 o 
   4   5   1     1699.50     1746.40     81.68 o 
   5   5   1       53.19       72.42     10.02 o 
   6   5   1      954.02     1096.10     36.16 o 
   7   5   1        5.26        9.35     18.08 o 
   8   5   1       10.12        9.35     24.32 o 
   9   5   1       30.99       22.90     14.05 o 
  10   5   1      295.35      286.03     18.55 o 
  -8   6   1       12.89        8.08     11.00 o 
  -7   6   1      370.09      359.64     17.42 o 
  -6   6   1      220.60      223.29     15.56 o 
  -5   6   1       28.06       16.21     10.04 o 
  -4   6   1      483.24      475.45     17.13 o 
  -3   6   1       66.45       64.74      8.06 o 
  -2   6   1      410.74      531.84     44.27 o 
  -1   6   1     4532.41     4698.01    111.60 o 
   0   6   1      928.48      865.41     46.14 o 
   1   6   1     1940.32     1737.67     56.11 o 
   2   6   1     3842.53     3975.38    105.37 o 
   3   6   1     2139.69     2174.74     82.92 o 
   4   6   1      116.82      122.20     33.05 o 
   5   6   1      165.32      148.45      9.45 o 
   6   6   1      251.25      284.94     21.20 o 
   7   6   1       13.73       19.95     19.95 o 
   8   6   1     1659.19     1573.69     58.61 o 
   9   6   1      137.82       93.52     24.32 o 
  10   6   1       19.54       18.70     12.34 o 
  -8   7   1       36.60       46.43     10.79 o 
  -7   7   1       11.39        7.74     12.07 o 
  -6   7   1      491.92      502.45     20.15 o 
  -5   7   1       23.93       18.31     11.02 o 
  -4   7   1       12.49        8.31      9.46 o 
  -3   7   1       22.65       28.26      8.39 o 
  -2   7   1       10.07        9.05      6.85 o 
  -1   7   1     2194.16     2214.03     45.51 o 
   0   7   1     1264.35     1314.94     61.73 o 
   2   7   1      126.79       99.14     25.56 o 
   3   7   1       18.82       16.16      7.10 o 
   4   7   1     3706.51     3750.59     80.74 o 
   5   7   1       78.16       99.97     11.63 o 
   6   7   1        3.89        8.73     14.34 o 
   7   7   1       15.08        9.98     19.33 o 
   8   7   1      253.39      226.95     29.30 o 
   9   7   1      265.94      267.48     29.93 o 
  10   7   1        0.09        1.25     15.59 o 
  -7   8   1        8.33       11.85     14.34 o 
  -6   8   1      218.87      202.62     18.08 o 
  -5   8   1      132.92      136.00     14.00 o 
  -4   8   1       13.81       16.65     10.43 o 
  -3   8   1     2158.31     2282.99     35.32 o 
  -2   8   1       31.85       25.31      8.24 o 
  -1   8   1      100.33      105.99     14.34 o 
   0   8   1     2894.62     2359.29     48.63 o 
   1   8   1      615.98      606.24     42.09 o 
   2   8   1      917.02      874.29     22.91 o 
   3   8   1       20.82       24.00      8.82 o 
   4   8   1       47.13       39.90     10.58 o 
   5   8   1     1192.06     1159.08     42.71 o 
   6   8   1     1394.30     1378.78     32.59 o 
   7   8   1     1287.64     1353.10     33.71 o 
   8   8   1       48.77       25.56     18.70 o 
   9   8   1       71.79       81.68     21.82 o 
  -6   9   1      160.26      117.84     19.95 o 
  -5   9   1      120.47      117.89     15.65 o 
  -4   9   1       19.89       18.66     13.20 o 
  -3   9   1      193.08      213.23     23.69 o 
  -2   9   1      867.42      910.92     38.03 o 
  -1   9   1      122.90      132.18     16.21 o 
   1   9   1     1503.12     1421.76     24.53 o 
   2   9   1      811.14      823.18     24.68 o 
   3   9   1       16.12       18.35     10.79 o 
   4   9   1       55.09       45.20     12.34 o 
   5   9   1      651.87      709.28     25.79 o 
   6   9   1     1493.57     1604.32     37.68 o 
   7   9   1      692.85      728.86     36.79 o 
   8   9   1       82.14       76.07     19.33 o 
   9   9   1       21.72       18.60     10.47 o 
  -5  10   1       22.08       29.30     17.46 o 
  -4  10   1      500.08      478.84     31.17 o 
  -3  10   1       95.74       89.16     19.33 o 
  -2  10   1        5.25       -1.87     14.96 o 
  -1  10   1     1452.78     1464.58     44.89 o 
   0  10   1     1585.59     1557.46     35.39 o 
   1  10   1      494.67      507.24     21.79 o 
   2  10   1        7.75        8.51     11.18 o 
   3  10   1      136.10      154.03     15.80 o 
   4  10   1      228.88      236.97     18.73 o 
   5  10   1     2890.06     3084.04    148.39 o 
   6  10   1      287.32      292.84     20.50 o 
   7  10   1      199.95      206.13     16.97 o 
   8  10   1      275.98      254.38     24.94 o 
   9  10   1        5.78        6.86     14.34 o 
  -5  11   1      112.70      112.33     12.07 o 
  -4  11   1      457.93      471.61     20.91 o 
  -3  11   1      690.90      639.70     33.05 o 
  -2  11   1       64.11       69.07     12.73 o 
  -1  11   1       13.96       11.85     18.70 o 
   0  11   1      645.82      634.75     25.39 o 
   1  11   1       28.87       24.57     13.14 o 
   2  11   1      430.63      466.71     22.62 o 
   3  11   1       94.39      109.91     16.75 o 
   4  11   1      758.53      774.41     29.30 o 
   5  11   1      172.40      193.49     18.50 o 
   6  11   1      272.06      277.45     28.06 o 
   7  11   1       21.35       19.25     11.63 o 
   8  11   1       36.75       21.42     10.60 o 
  -4  12   1       12.58       13.64      7.43 o 
  -3  12   1      228.77      251.67     15.42 o 
  -2  12   1      394.54      405.82     21.30 o 
  -1  12   1       36.70       34.62     13.18 o 
   0  12   1       10.83        3.74     19.33 o 
   1  12   1       13.67       11.33     12.58 o 
   2  12   1      129.80      139.06     16.53 o 
   3  12   1     2188.27     2303.17     45.41 o 
   4  12   1      116.84      114.38     16.97 o 
   5  12   1        3.21       -3.15     13.58 o 
   6  12   1      401.56      398.41     29.93 o 
   7  12   1      240.70      227.57     23.07 o 
  -2  13   1      109.96      117.33     12.69 o 
  -1  13   1        9.36       16.42     10.19 o 
   0  13   1       91.35       92.90     20.58 o 
   1  13   1        4.53       10.60     17.46 o 
   2  13   1      445.62      404.49     21.11 o 
   3  13   1      362.18      349.27     20.27 o 
   4  13   1      339.45      348.85     19.84 o 
   5  13   1      105.18      128.01     14.72 o 
   6  13   1        0.21       -1.25     14.96 o 
   0  14   1        9.64       19.33     14.34 o 
   1  14   1     1226.39     1304.34     42.40 o 
   2  14   1     1015.52     1063.68     38.66 o 
   3  14   1       85.97       84.79     16.83 o 
   4  14   1       35.44       30.55     14.34 o 
  -3 -12   2      199.69      221.34     20.58 o 
  -2 -12   2       88.01       91.65     16.21 o 
  -1 -12   2      121.31      150.26     18.70 o 
   0 -12   2      464.75      507.52     27.43 o 
   1 -12   2      333.01      365.37     23.69 o 
  -5 -11   2      227.25      251.27     28.06 o 
  -4 -11   2       58.24       70.93     13.92 o 
  -3 -11   2       60.71       55.99     13.47 o 
  -2 -11   2      105.43      109.73     18.70 o 
  -1 -11   2       11.79       11.85     15.59 o 
   0 -11   2      867.97      842.34     36.79 o 
   1 -11   2      552.88      607.00     22.48 o 
   2 -11   2      133.90      125.76     13.67 o 
   3 -11   2       46.93       36.83      8.26 o 
   4 -11   2      120.53      108.51     11.36 o 
  -7 -10   2        9.44        0.00     14.34 o 
  -6 -10   2       70.53       54.42     13.40 o 
  -5 -10   2        5.49        8.50     13.01 o 
  -4 -10   2      174.83      174.23     16.92 o 
  -3 -10   2      331.08      376.53     16.59 o 
  -2 -10   2        9.40       19.89     12.58 o 
  -1 -10   2      163.36      190.16     22.45 o 
   0 -10   2        5.19       13.09     16.21 o 
   1 -10   2      363.28      360.30     19.62 o 
   2 -10   2       30.69       35.54     18.08 o 
   3 -10   2       69.42       68.58     18.70 o 
   4 -10   2      127.17      105.37     19.95 o 
   5 -10   2       28.07       26.81     13.72 o 
  -8  -9   2       27.93       24.32     18.08 o 
  -7  -9   2       14.36       19.33     17.46 o 
  -6  -9   2      106.05       81.97     14.76 o 
  -5  -9   2      341.55      320.97     16.06 o 
  -4  -9   2       73.94       69.94     14.23 o 
  -3  -9   2        6.25        8.20     12.10 o 
  -2  -9   2     1196.60     1204.03     25.20 o 
  -1  -9   2     1117.73     1194.97     31.15 o 
   0  -9   2      192.16      183.29     14.96 o 
   1  -9   2       11.24       14.34     15.59 o 
   2  -9   2       16.02       13.09     16.21 o 
   3  -9   2      654.11      673.99     38.03 o 
   4  -9   2       28.29       42.40     20.58 o 
   5  -9   2       72.74       81.05     19.33 o 
   6  -9   2       11.09       13.09     12.47 o 
  -9  -8   2      220.51      223.83     23.69 o 
  -8  -8   2      113.33      131.56     23.07 o 
  -7  -8   2       11.81       23.07     21.20 o 
  -6  -8   2      174.27      200.43     22.76 o 
  -5  -8   2       58.05       78.59     11.23 o 
  -4  -8   2      454.00      494.61     16.92 o 
  -3  -8   2      514.33      535.84     21.39 o 
  -2  -8   2      869.86      854.52     24.94 o 
  -1  -8   2      815.50      782.14     19.26 o 
   0  -8   2      790.26      781.42     19.50 o 
   1  -8   2      152.90      141.99     13.00 o 
   2  -8   2      182.86      182.14     16.21 o 
   3  -8   2      184.79      189.19     17.85 o 
   4  -8   2      350.30      324.54     21.82 o 
   5  -8   2       90.27       85.32     15.65 o 
   6  -8   2      180.37      172.22     15.98 o 
   7  -8   2      457.83      378.46     23.69 o 
  -9  -7   2      102.44       90.41     19.33 o 
  -8  -7   2      109.43       90.41     24.32 o 
  -7  -7   2      624.72      617.54     26.54 o 
  -6  -7   2       67.45       66.14     14.28 o 
  -5  -7   2      507.86      511.51     17.67 o 
  -4  -7   2     1164.37     1199.65     23.57 o 
  -3  -7   2      172.78      168.54     10.14 o 
  -2  -7   2      466.99      428.20     16.60 o 
  -1  -7   2       50.26       53.47      7.31 o 
   0  -7   2     1583.91     1598.50     56.74 o 
   1  -7   2     3306.09     3383.31    102.25 o 
   2  -7   2      265.32      270.57     16.53 o 
   3  -7   2      783.04      822.65     27.97 o 
   4  -7   2        2.32        3.76     12.76 o 
   5  -7   2       41.96       42.94     15.17 o 
   6  -7   2      468.20      469.40     18.70 o 
   7  -7   2       57.86       63.98     10.93 o 
  -9  -6   2       20.02        4.36     19.33 o 
  -8  -6   2       38.94       43.02     23.07 o 
  -7  -6   2      256.71      244.81     21.04 o 
  -6  -6   2      299.10      324.22     26.81 o 
  -5  -6   2     2253.30     2490.17     40.34 o 
  -4  -6   2      133.20      177.31     12.51 o 
  -3  -6   2      359.34      357.98     15.61 o 
  -2  -6   2      283.80      254.51     30.55 o 
  -1  -6   2      797.65     1030.63     66.71 o 
   0  -6   2      701.72      681.81     34.87 o 
   1  -6   2       81.96      101.01     28.68 o 
   2  -6   2      667.06      720.88     31.17 o 
   3  -6   2       40.94       41.50     10.35 o 
   4  -6   2       22.30       25.47      8.91 o 
   5  -6   2      134.05      141.63     13.35 o 
   6  -6   2     6171.62     5884.47     59.53 o 
   7  -6   2      332.56      339.61     16.47 o 
   8  -6   2      179.38      182.92     14.79 o 
 -10  -5   2       15.23       10.60     14.34 o 
  -9  -5   2      124.33      136.54     24.94 o 
  -8  -5   2      154.33      162.59     19.59 o 
  -7  -5   2      347.78      326.71     31.17 o 
  -6  -5   2       32.20       31.17     17.46 o 
  -5  -5   2      588.89      522.65     18.82 o 
  -4  -5   2     1309.80     1231.62     24.24 o 
  -3  -5   2      266.86      337.31     44.27 o 
  -2  -5   2     1584.93     1685.30     79.81 o 
  -1  -5   2     7754.64     8153.20    440.81 o 
   0  -5   2     1401.42     1514.94     73.88 o 
   1  -5   2      989.55     1109.94     40.94 o 
   2  -5   2       10.31       13.09     24.94 o 
   3  -5   2      387.96      397.57     13.75 o 
   4  -5   2      447.09      507.77     12.39 o 
   5  -5   2      586.73      602.62     19.85 o 
   6  -5   2      457.16      444.73     22.81 o 
   7  -5   2        7.27       23.44     14.96 o 
   8  -5   2       82.69       54.17      9.72 o 
 -10  -4   2      394.22      350.40     23.69 o 
  -9  -4   2        9.73       -0.62     19.33 o 
  -8  -4   2       35.36       56.52     17.31 o 
  -7  -4   2      560.03      661.52     41.15 o 
  -6  -4   2       12.30        9.98     16.21 o 
  -5  -4   2      858.73      799.32     33.67 o 
  -4  -4   2      435.46      505.65     53.62 o 
  -3  -4   2     5711.29     5946.86    147.14 o 
  -2  -4   2     2525.46     2908.38     54.43 o 
  -1  -4   2        4.13        9.35     16.83 o 
   0  -4   2      375.57      346.31     17.27 o 
   1  -4   2      604.70      641.31     24.85 o 
   2  -4   2     2529.12     2612.43     72.95 o 
   3  -4   2      118.30      191.70     19.84 o 
   4  -4   2    10662.00    10380.80     53.46 o 
   5  -4   2     2640.82     2757.60     31.89 o 
   6  -4   2      648.37      622.57     20.22 o 
   7  -4   2      119.42      129.83     12.75 o 
   8  -4   2        5.26        3.50      9.88 o 
   9  -4   2       17.47       17.80     10.47 o 
 -10  -3   2      169.77      153.38     18.70 o 
  -9  -3   2      462.92      487.27     23.14 o 
  -8  -3   2        6.25        7.32     14.98 o 
  -7  -3   2      178.41      171.58     17.66 o 
  -6  -3   2       18.42       33.54     11.00 o 
  -5  -3   2       20.26       38.03     13.09 o 
  -4  -3   2     1911.12     2142.32     93.52 o 
  -3  -3   2     6985.89     7975.13    299.90 o 
  -2  -3   2     5013.25     5191.26    133.12 o 
  -1  -3   2     8960.73     9082.95     95.71 o 
   0  -3   2      429.65      410.88     31.17 o 
   1  -3   2       20.24       20.52      7.46 o 
   2  -3   2     3195.84     3205.55     54.66 o 
   3  -3   2    15740.26    14875.88    191.41 o 
   4  -3   2       13.83       13.93     13.76 o 
   5  -3   2      574.46      575.77     14.73 o 
   6  -3   2      204.31      208.39     11.16 o 
   7  -3   2       70.08       78.38      9.62 o 
   8  -3   2     1049.45      991.09     25.43 o 
   9  -3   2        6.34       10.60     14.96 o 
 -10  -2   2       97.22       79.18     17.46 o 
  -9  -2   2        6.22       13.72     20.58 o 
  -8  -2   2       24.58       30.84     13.18 o 
  -7  -2   2      532.00      576.99     26.16 o 
  -6  -2   2     1272.37     1386.26     32.35 o 
  -5  -2   2       34.06       33.67     13.09 o 
  -4  -2   2     6617.21     6825.36    155.87 o 
  -3  -2   2      524.53      470.74     39.90 o 
  -2  -2   2     2402.82     1967.37     27.75 o 
  -1  -2   2      890.19      698.48     18.59 o 
   0  -2   2      320.34      412.13     28.06 o 
   1  -2   2     3748.64     3605.12     49.52 o 
   2  -2   2    16389.68    15081.02    495.99 o 
   3  -2   2      632.61      887.23     47.39 o 
   4  -2   2      962.94      876.78     42.71 o 
   5  -2   2      293.86      343.95     10.96 o 
   6  -2   2       27.35       27.12      7.83 o 
   7  -2   2       31.32       23.81      9.95 o 
   8  -2   2      274.37      277.32     16.13 o 
   9  -2   2      169.45      176.04     16.42 o 
 -10  -1   2       10.70        8.11     16.83 o 
  -9  -1   2      128.85      148.39     26.19 o 
  -8  -1   2      170.75      231.32     29.30 o 
  -7  -1   2       33.91       22.26     14.47 o 
  -6  -1   2      311.69      359.76     19.95 o 
  -5  -1   2     1366.01     1398.07     35.13 o 
  -4  -1   2      645.76      685.04     33.47 o 
  -3  -1   2      101.14      122.28      9.01 o 
  -2  -1   2      126.16       97.95      5.43 o 
  -1  -1   2     6965.08     6371.52     38.66 o 
   0  -1   2     3360.71     3045.67     44.65 o 
   1  -1   2     1842.38     2115.27     31.71 o 
   2  -1   2     1784.78     1844.64     89.78 o 
   3  -1   2      607.14      492.56     34.29 o 
   4  -1   2       64.51       69.83     23.07 o 
   5  -1   2      859.93     1036.05     56.74 o 
   6  -1   2      103.23       96.64     17.46 o 
   7  -1   2       13.24        8.88     11.18 o 
   8  -1   2      108.44      142.83     17.38 o 
   9  -1   2       87.79       83.15     15.71 o 
  10  -1   2      330.48      349.61     17.93 o 
 -10   0   2       60.93       56.91     10.93 o 
  -9   0   2      725.50      691.45     41.77 o 
  -8   0   2      146.93      130.93     27.43 o 
  -7   0   2        4.13        5.37     14.32 o 
  -6   0   2     2769.31     2879.79     46.29 o 
  -5   0   2     1624.62     1639.71     86.98 o 
  -4   0   2      569.40      577.75     20.81 o 
  -3   0   2     2620.92     2616.34     67.96 o 
  -2   0   2      532.14      347.33      9.72 o 
  -1   0   2     1006.24     1142.09     26.19 o 
   0   0   2      108.00       69.91      7.17 o 
   1   0   2       19.64       29.97      5.47 o 
   2   0   2      687.21      755.17     26.50 o 
   3   0   2      649.70      528.28     34.29 o 
   4   0   2      968.62     1041.23     54.24 o 
   5   0   2     1096.67     1337.97     43.72 o 
   6   0   2        6.34        6.23     10.60 o 
   7   0   2      126.16      132.87     13.40 o 
   8   0   2      550.91      599.80     37.41 o 
   9   0   2      192.11      231.98     19.71 o 
  10   0   2       46.61       40.90     12.42 o 
 -10   1   2       99.35      110.98     18.70 o 
  -9   1   2      548.02      561.14     38.66 o 
  -8   1   2      498.43      472.61     38.66 o 
  -7   1   2       17.18       14.96     20.58 o 
  -6   1   2        2.48        2.14      7.56 o 
  -5   1   2        6.27        7.95      8.08 o 
  -4   1   2      192.49      144.70     15.58 o 
  -3   1   2      551.75      584.56     15.40 o 
  -1   1   2      375.81      369.82     10.34 o 
   0   1   2       50.45      105.46      7.71 o 
   1   1   2     4912.59     4875.75     51.44 o 
   2   1   2     1152.99     1109.93     22.32 o 
   3   1   2      102.34       68.23      8.02 o 
   4   1   2     1342.01     1333.02     57.98 o 
   5   1   2     2149.23     2180.97     84.17 o 
   6   1   2     1634.40     1611.10     36.79 o 
   7   1   2      125.82       99.76     19.33 o 
   8   1   2      639.54      631.60     36.79 o 
   9   1   2       38.36       58.47     12.43 o 
  10   1   2      157.28      159.12     15.28 o 
  -9   2   2       22.42        9.98     19.95 o 
  -8   2   2     1820.90     1795.66     63.60 o 
  -7   2   2       11.58       17.00      9.10 o 
  -6   2   2       16.19       10.30      9.88 o 
  -5   2   2     2118.88     1943.60     25.61 o 
  -4   2   2      611.81      652.13     31.41 o 
  -3   2   2     3735.86     3654.92     61.16 o 
  -2   2   2     3528.40     2885.51     45.70 o 
  -1   2   2     1395.19     1460.34     17.31 o 
   0   2   2      286.26      320.47     17.46 o 
   1   2   2     2969.46     3057.28     28.96 o 
   2   2   2      327.47      434.57     13.16 o 
   3   2   2       80.33       87.36     12.27 o 
   4   2   2     1001.53      900.32     46.76 o 
   5   2   2      127.57      115.35     24.94 o 
   6   2   2     2076.39     2374.88     45.51 o 
   7   2   2      543.49      543.62     20.21 o 
   8   2   2      141.02      148.80     17.46 o 
   9   2   2      202.36      188.37     15.59 o 
  10   2   2      107.44      113.98     14.37 o 
  -9   3   2       87.26      110.06     15.90 o 
  -8   3   2      142.10      127.09     15.87 o 
  -7   3   2        1.43        0.26      9.13 o 
  -6   3   2      204.08      218.18     12.34 o 
  -5   3   2      476.91      511.46     14.79 o 
  -4   3   2     1312.90     1226.10     44.03 o 
  -3   3   2        1.80        2.87     10.55 o 
  -2   3   2      238.93      213.09     12.56 o 
  -1   3   2      661.72      756.40     15.26 o 
   0   3   2     1472.35     1578.19     21.46 o 
   1   3   2     1982.29     1895.44     24.90 o 
   2   3   2    31478.09    30887.31    203.07 o 
   3   3   2     1164.07     1262.01     22.66 o 
   4   3   2       21.82       34.96     11.65 o 
   5   3   2      273.41      281.19     30.55 o 
   6   3   2       17.66        4.36     11.22 o 
   7   3   2      365.88      384.07     24.32 o 
   8   3   2     1262.55     1343.90     33.85 o 
   9   3   2      129.39      150.84     19.62 o 
  10   3   2      483.55      493.04     24.47 o 
  -9   4   2       23.59       19.35     11.44 o 
  -8   4   2      294.63      326.34     16.31 o 
  -7   4   2      282.96      284.31     29.93 o 
  -6   4   2      149.93      142.62      9.82 o 
  -5   4   2       98.74       94.53      7.89 o 
  -4   4   2       59.49       65.67      8.01 o 
  -3   4   2     1664.94     1668.96     47.36 o 
  -2   4   2       54.55       92.42     12.28 o 
  -1   4   2     3673.93     3742.83     52.24 o 
   0   4   2     1364.25     1407.43     34.29 o 
   1   4   2      602.51      486.77     11.70 o 
   2   4   2     1845.41     2308.09     32.49 o 
   3   4   2     4593.58     4399.89     42.01 o 
   4   4   2      605.42      470.31     25.37 o 
   5   4   2     1928.61     1950.91     69.83 o 
   6   4   2     1855.80     2133.59     46.76 o 
   7   4   2        1.11       -0.62     13.09 o 
   8   4   2      119.84      146.67     16.77 o 
   9   4   2      253.10      300.26     22.10 o 
  10   4   2      896.15      858.50     29.94 o 
  -9   5   2       35.53       33.67     14.96 o 
  -8   5   2      116.31      137.36     12.52 o 
  -7   5   2      371.78      364.98     22.81 o 
  -6   5   2       14.35       19.96      9.21 o 
  -5   5   2      408.15      417.32     15.59 o 
  -4   5   2       70.00       67.37      7.90 o 
  -3   5   2      244.35      247.08     21.55 o 
  -2   5   2      114.74      133.14     15.55 o 
  -1   5   2      177.35      231.32     26.19 o 
   0   5   2     1289.83     1293.29     78.56 o 
   1   5   2     2433.68     2195.31     56.74 o 
   2   5   2     3538.55     3100.56     58.77 o 
   3   5   2     3538.63     3319.47     99.14 o 
   4   5   2     2177.28     2010.14     91.03 o 
   5   5   2      851.74      794.57     19.62 o 
   6   5   2     1895.29     2008.03    131.56 o 
   7   5   2      411.48      435.82     26.81 o 
   8   5   2      142.60      163.35     27.43 o 
   9   5   2      106.46      122.60     17.37 o 
  10   5   2      529.57      531.81     23.78 o 
  -8   6   2       12.97       24.66     13.41 o 
  -7   6   2       21.24       12.47     21.20 o 
  -6   6   2        7.48        9.67      9.33 o 
  -5   6   2      173.06      186.96     13.39 o 
  -4   6   2      225.34      233.38     12.76 o 
  -3   6   2      208.90      209.83     10.95 o 
  -2   6   2      446.39      384.07     37.41 o 
  -1   6   2     1439.90     1356.72     61.10 o 
   0   6   2      758.22      711.40     41.77 o 
   1   6   2       66.48       56.74     14.34 o 
   2   6   2      496.35      458.53     48.01 o 
   3   6   2     1012.51      978.26     59.86 o 
   4   6   2     3464.94     3683.59    122.83 o 
   5   6   2      112.50      129.34      8.96 o 
   6   6   2        0.06       -0.15      7.91 o 
   7   6   2      741.45      735.72     34.29 o 
   8   6   2     1086.15     1201.47     52.37 o 
   9   6   2     1714.13     1750.21     40.10 o 
  10   6   2       38.17       38.66     19.95 o 
  -8   7   2       59.69       67.84     11.18 o 
  -7   7   2       29.39       24.33     13.00 o 
  -6   7   2       29.91       28.81     14.65 o 
  -5   7   2       14.46       17.07     10.56 o 
  -4   7   2       79.79       71.34     10.68 o 
  -3   7   2      776.67      838.02     20.83 o 
  -2   7   2      432.53      393.36     13.61 o 
  -1   7   2     2233.88     2375.50     87.91 o 
   0   7   2     4962.82     4792.78    114.72 o 
   1   7   2      580.47      594.19     38.66 o 
   2   7   2      905.21      924.64     59.23 o 
   3   7   2        0.41       -2.49     24.94 o 
   4   7   2      415.61      416.77     12.56 o 
   5   7   2      239.23      225.63     10.01 o 
   6   7   2       88.31       95.86     10.22 o 
   7   7   2       18.79       41.15     15.59 o 
   8   7   2      701.37      625.36     39.28 o 
   9   7   2      155.61      135.92     26.19 o 
  10   7   2      105.05      123.45     22.45 o 
  -7   8   2      131.33      141.40     14.20 o 
  -6   8   2       33.77       22.85     12.56 o 
  -5   8   2      949.13      904.23     31.26 o 
  -4   8   2       16.66       17.00     12.69 o 
  -3   8   2      285.12      282.32     14.80 o 
  -2   8   2      262.78      267.53     15.61 o 
  -1   8   2      919.93      981.38     31.80 o 
   0   8   2      782.32      396.54     38.66 o 
   2   8   2     1247.17     1223.01     25.77 o 
   3   8   2       25.87       13.92      8.08 o 
   4   8   2     1294.44     1236.94     29.62 o 
   5   8   2        9.33       13.65      8.58 o 
   6   8   2      609.68      683.12     24.68 o 
   7   8   2     1352.67     1407.20     34.15 o 
   8   8   2       10.82        9.35     21.20 o 
   9   8   2      111.84      108.49     23.07 o 
  10   8   2       80.68       67.58     12.76 o 
  -6   9   2       15.35        4.99     16.21 o 
  -5   9   2      441.46      442.58     23.14 o 
  -4   9   2      931.93      965.30     31.26 o 
  -3   9   2        3.55        3.41     11.38 o 
  -2   9   2     1197.80     1198.97     41.77 o 
  -1   9   2      199.91      207.00     18.70 o 
   0   9   2     3202.24     3002.26     50.81 o 
   1   9   2     1058.88      989.71     22.39 o 
   2   9   2      290.55      308.35     13.15 o 
   3   9   2      418.68      462.64     19.34 o 
   4   9   2      143.30      148.83     14.72 o 
   5   9   2     1001.32     1016.73     40.53 o 
   6   9   2       63.49       46.61     14.28 o 
   7   9   2      363.55      375.46     21.20 o 
   8   9   2       21.55        2.49     18.08 o 
   9   9   2      116.49       90.41     19.95 o 
  -6  10   2      152.14      154.98     12.56 o 
  -5  10   2       40.22       28.06     16.83 o 
  -4  10   2      104.24      101.01     19.95 o 
  -3  10   2     1172.39     1193.99     45.51 o 
  -2  10   2       38.63       32.42     14.96 o 
  -1  10   2        6.23        9.12      8.97 o 
   0  10   2      144.47      150.88     19.95 o 
   1  10   2      124.10      116.47     10.52 o 
   2  10   2      775.72      794.55     30.55 o 
   3  10   2       61.69       72.12     13.14 o 
   4  10   2      341.37      370.01     20.50 o 
   5  10   2     1233.83     1265.32     34.39 o 
   6  10   2     1508.33     1572.80     38.57 o 
   7  10   2       85.65       97.26     21.20 o 
   8  10   2      130.94      156.50     21.20 o 
   9  10   2      270.97      291.17     24.32 o 
  -5  11   2       51.67       47.27     10.35 o 
  -4  11   2       55.07       55.91     12.58 o 
  -3  11   2      194.68      181.28     16.42 o 
  -2  11   2      971.67      974.60     28.85 o 
  -1  11   2       67.42       53.00     20.58 o 
   0  11   2      209.55      236.39     18.64 o 
   1  11   2      245.80      239.33     13.89 o 
   2  11   2       23.42       18.53     12.73 o 
   3  11   2       16.16       20.89     14.09 o 
   4  11   2      945.45      957.07     31.30 o 
   5  11   2     2358.27     2466.50     47.39 o 
   6  11   2       45.81       33.03     14.28 o 
   7  11   2      587.73      570.70     23.12 o 
   8  11   2       38.60       33.88     10.55 o 
  -4  12   2       10.17       18.10      8.97 o 
  -3  12   2      101.13      114.06     12.73 o 
  -2  12   2       64.14       61.89     14.99 o 
  -1  12   2       41.04       30.05     14.23 o 
   0  12   2      180.68      202.51     17.82 o 
   1  12   2      191.15      219.47     28.68 o 
   2  12   2      139.42      131.88     16.32 o 
   3  12   2     1122.73     1149.69     33.91 o 
   4  12   2     1387.89     1419.81     89.16 o 
   5  12   2        8.54       11.80     13.88 o 
   6  12   2        2.15        9.98     13.67 o 
   7  12   2       21.39       12.47     16.21 o 
  -3  13   2      194.54      176.36     13.40 o 
  -2  13   2        6.42        1.96     10.74 o 
  -1  13   2      308.54      319.85     18.82 o 
   0  13   2        4.39        7.90     11.83 o 
   1  13   2      113.62      111.60     23.69 o 
   2  13   2      200.71      207.90     17.31 o 
   3  13   2      169.65      152.74     18.39 o 
   4  13   2       98.99       99.04     15.21 o 
   5  13   2      187.37      206.62     17.85 o 
   6  13   2      145.26      157.74     22.45 o 
   7  13   2      309.48      269.97     23.07 o 
  -1  14   2      443.41      487.57     28.68 o 
   0  14   2      213.47      240.04     23.69 o 
   1  14   2       56.46       53.00     17.46 o 
   2  14   2      697.60      764.40     36.79 o 
   3  14   2      310.60      290.99     29.93 o 
   4  14   2      136.54      125.97     14.09 o 
   5  14   2        7.21        1.59     10.35 o 
  -6 -11   3       10.02        3.12     12.47 o 
  -5 -11   3       10.79        0.62     13.72 o 
   1 -11   3      611.59      562.39     29.93 o 
   2 -11   3      110.92       89.78     18.08 o 
   3 -11   3       20.96       23.69     12.47 o 
  -7 -10   3       47.18       45.51     16.21 o 
  -6 -10   3       32.78       30.55     14.34 o 
  -4 -10   3       77.69       68.17     14.53 o 
  -3 -10   3       18.47       33.05     16.21 o 
   0 -10   3     1071.36     1076.15     43.02 o 
   1 -10   3       24.36       26.19     14.96 o 
   2 -10   3     1012.27      976.39     41.77 o 
   3 -10   3      770.85      764.40     38.03 o 
   4 -10   3      307.88      263.11     23.69 o 
   5 -10   3       19.09       13.72     11.85 o 
  -8  -9   3       38.64       35.54     15.59 o 
  -7  -9   3        3.47       10.60     17.46 o 
  -6  -9   3       83.26       74.00     14.99 o 
  -5  -9   3      865.94      896.71     62.35 o 
  -4  -9   3       71.89       95.90     14.65 o 
  -3  -9   3      472.40      498.47     22.12 o 
  -2  -9   3        2.51        8.32      9.13 o 
  -1  -9   3      162.34      159.87     13.67 o 
   0  -9   3       15.45        9.52     10.35 o 
   1  -9   3      817.58      814.80     26.54 o 
   2  -9   3     1903.32     1937.81     59.86 o 
   3  -9   3     1232.10     1294.37     50.50 o 
   4  -9   3      235.96      233.81     25.56 o 
   5  -9   3       15.07       14.34     15.59 o 
   6  -9   3       13.62       27.43     11.85 o 
  -8  -8   3      150.87      200.14     23.69 o 
  -7  -8   3      698.94      662.15     38.66 o 
  -6  -8   3     1124.09     1265.19     34.59 o 
  -5  -8   3       20.10       20.95     13.40 o 
  -4  -8   3       14.09        8.63      9.50 o 
  -3  -8   3      304.59      336.72     17.98 o 
  -2  -8   3       87.08       84.79     11.76 o 
  -1  -8   3      724.92      691.81     18.91 o 
   0  -8   3      625.29      595.74     17.47 o 
   1  -8   3      502.67      462.63     30.55 o 
   2  -8   3      271.55      272.34     18.26 o 
   3  -8   3      799.55      843.88     29.76 o 
   4  -8   3        0.63       -1.56     13.23 o 
   5  -8   3        8.80        8.39     13.20 o 
   6  -8   3       52.64       67.91     12.76 o 
  -9  -7   3        8.89       24.94     15.59 o 
  -8  -7   3      226.84      247.53     28.06 o 
  -7  -7   3      227.97      264.98     30.55 o 
  -6  -7   3      229.45      205.13     29.30 o 
  -5  -7   3      989.06     1052.98     31.06 o 
  -4  -7   3        5.91        6.93      8.46 o 
  -3  -7   3       66.73       56.90      8.62 o 
  -2  -7   3       24.34       36.26      9.43 o 
  -1  -7   3       22.56       16.98      7.11 o 
   0  -7   3       67.83       93.52     10.30 o 
   1  -7   3     1530.33     1457.37     31.41 o 
   2  -7   3      116.81      115.59     10.63 o 
   3  -7   3      423.31      393.79     21.38 o 
   4  -7   3      225.97      217.90     19.17 o 
   5  -7   3      175.46      157.13     18.26 o 
   6  -7   3       93.51       90.62     14.97 o 
   7  -7   3      136.43      123.45     13.31 o 
  -9  -6   3      526.36      569.25     34.29 o 
  -8  -6   3      202.17      198.27     28.06 o 
  -7  -6   3      352.44      405.27     36.79 o 
  -6  -6   3       23.62       30.19     14.23 o 
  -5  -6   3       59.09       54.57     12.07 o 
  -4  -6   3      487.06      496.52     15.73 o 
  -3  -6   3      390.23      402.99     13.29 o 
  -2  -6   3      264.62      247.53     19.95 o 
  -1  -6   3       18.70       18.70     11.22 o 
   0  -6   3     4061.97     4136.46     44.75 o 
   1  -6   3     1120.01     1131.01     34.92 o 
   2  -6   3      735.42      732.17     18.48 o 
   3  -6   3      349.57      375.89     14.84 o 
   4  -6   3      259.06      275.78     14.39 o 
   5  -6   3       15.65       15.87     13.76 o 
   6  -6   3      199.11      190.46     18.20 o 
   7  -6   3      147.74      114.27     11.66 o 
   8  -6   3      189.90      192.39     24.00 o 
  -9  -5   3        0.58        0.62     18.70 o 
  -8  -5   3      149.72      124.70     26.81 o 
  -7  -5   3      597.76      664.64     40.53 o 
  -6  -5   3      272.37      287.85     20.15 o 
  -5  -5   3        6.93        8.45     10.79 o 
  -4  -5   3      141.22      121.85      8.67 o 
  -3  -5   3     1078.12      921.69     22.48 o 
  -2  -5   3      191.77      376.59     46.76 o 
  -1  -5   3      592.68      627.23     54.87 o 
   0  -5   3       13.92       -9.35     28.68 o 
   3  -5   3      595.20      542.76     13.61 o 
   4  -5   3       18.47       29.59      6.18 o 
   5  -5   3      358.73      356.67     14.14 o 
   6  -5   3      891.62      877.57     30.45 o 
   7  -5   3      138.37      137.21     13.43 o 
   8  -5   3       72.81       69.58      9.63 o 
  -9  -4   3      191.88      165.85     24.94 o 
  -8  -4   3      151.15      168.97     28.06 o 
  -7  -4   3      212.04      220.09     20.15 o 
  -6  -4   3       18.39       11.85     18.70 o 
  -5  -4   3      685.46      763.15     34.29 o 
  -3  -4   3       28.40       -5.61     31.17 o 
  -2  -4   3     8992.74     9822.49    198.27 o 
  -1  -4   3     1358.31     1752.63     81.05 o 
   0  -4   3      350.97      383.92     26.81 o 
   1  -4   3      209.94      196.21     17.17 o 
   2  -4   3     1530.57     1561.85     61.10 o 
   3  -4   3      644.78      649.59     18.53 o 
   4  -4   3      115.23       90.24      6.69 o 
   5  -4   3      386.21      379.15     12.03 o 
   6  -4   3      490.65      492.89     19.03 o 
   7  -4   3      312.47      349.15     17.04 o 
   8  -4   3       95.83       71.70     19.33 o 
   9  -4   3        2.94       -3.44      9.47 o 
  -9  -3   3       28.82       15.25     11.36 o 
  -8  -3   3       12.17        1.79     13.20 o 
  -7  -3   3       10.88       13.39     10.69 o 
  -6  -3   3       57.00       53.62     19.33 o 
  -5  -3   3       56.33       24.32     14.96 o 
  -4  -3   3       26.52       43.02     34.92 o 
  -3  -3   3      303.26      303.02     41.15 o 
  -2  -3   3      221.25      397.16     41.77 o 
  -1  -3   3       20.41       32.61      8.19 o 
   0  -3   3     3303.35     3300.14     97.89 o 
   1  -3   3     4234.98     3864.34     86.98 o 
   2  -3   3      696.70      729.49     30.45 o 
   3  -3   3      148.40       95.39     22.45 o 
   4  -3   3      154.54      134.77      7.17 o 
   5  -3   3      317.67      335.65     10.89 o 
   6  -3   3      216.15      221.40     12.03 o 
   7  -3   3        2.37        9.14      8.35 o 
   8  -3   3       49.42       44.69     10.99 o 
   9  -3   3       17.66       19.95     14.34 o 
 -10  -2   3      297.73      281.19     21.82 o 
  -9  -2   3       18.90       14.34     18.70 o 
  -8  -2   3       13.01        7.85     12.58 o 
  -7  -2   3      434.86      449.58     18.81 o 
  -6  -2   3       98.74      117.21     14.53 o 
  -5  -2   3       31.53       34.92      9.43 o 
  -4  -2   3      291.30      225.70     38.66 o 
  -3  -2   3      333.57      215.73     36.16 o 
  -2  -2   3      221.49      115.59     10.32 o 
  -1  -2   3     7560.81     6822.79    148.08 o 
   0  -2   3     1109.50     1102.96     55.49 o 
   1  -2   3     2378.52     2427.47     47.56 o 
   2  -2   3     2761.13     2430.61     48.26 o 
   3  -2   3      880.40      847.95     48.01 o 
   4  -2   3      763.09      895.96     57.36 o 
   5  -2   3      119.10      121.44      9.05 o 
   6  -2   3      266.29      273.56     11.93 o 
   7  -2   3      335.96      312.14     20.71 o 
   8  -2   3       78.18       85.24     12.23 o 
   9  -2   3       13.54        9.13      9.45 o 
 -10  -1   3       29.55       22.91     10.03 o 
  -9  -1   3       69.25       54.87     21.20 o 
  -8  -1   3      216.84      194.53     28.06 o 
  -7  -1   3      305.37      342.25     20.05 o 
  -6  -1   3      259.39      231.94     16.68 o 
  -5  -1   3      327.67      196.41     21.51 o 
  -4  -1   3     2854.30     2475.26    102.88 o 
  -3  -1   3     3117.14     3183.68    228.82 o 
  -2  -1   3     3921.30     3171.03     82.73 o 
  -1  -1   3      336.83      521.65     21.41 o 
   0  -1   3     2586.03     2452.19     79.18 o 
   1  -1   3     3274.77     3450.36    107.55 o 
   2  -1   3     3674.95     3366.69     46.73 o 
   3  -1   3      215.46      183.93     23.07 o 
   4  -1   3      264.41      252.51     30.55 o 
   5  -1   3      924.96     1055.57     37.41 o 
   6  -1   3       70.88       81.05     18.08 o 
   7  -1   3      261.57      322.44     28.68 o 
   8  -1   3      260.46      260.87     16.14 o 
   9  -1   3       92.87       86.07     15.26 o 
  10  -1   3        5.31        0.66     10.19 o 
 -10   0   3        0.15        6.86     14.96 o 
  -9   0   3       51.02       48.63     21.20 o 
  -8   0   3      211.51      242.54     31.17 o 
  -7   0   3      103.44      130.93     24.32 o 
  -6   0   3       16.91       20.13     12.07 o 
  -5   0   3      137.50      119.21     12.34 o 
  -4   0   3       69.29       83.55     24.94 o 
  -3   0   3    13851.99    13546.36    616.63 o 
  -2   0   3     3418.33     3337.29     96.02 o 
  -1   0   3     4506.43     3828.87     44.67 o 
   0   0   3      109.99       56.69      4.56 o 
   1   0   3       62.25       35.70      7.51 o 
   2   0   3      743.22      650.71     21.21 o 
   3   0   3      379.49      410.10     18.45 o 
   4   0   3     1818.48     1830.57     71.70 o 
   5   0   3       91.59       47.39     21.82 o 
   6   0   3       47.95       54.87     14.96 o 
   7   0   3        6.55        7.48     16.21 o 
   8   0   3      168.18      184.94     17.37 o 
   9   0   3      213.95      224.53     19.53 o 
  10   0   3      168.53      153.15     14.37 o 
  -9   1   3        2.79        1.83      9.79 o 
  -8   1   3       33.86       48.01     24.94 o 
  -7   1   3      270.41      236.93     28.68 o 
  -6   1   3       91.04      107.15     11.88 o 
  -5   1   3       24.50       16.21      7.90 o 
  -4   1   3       43.59       27.23     12.56 o 
  -3   1   3     1277.29     1375.46     36.03 o 
  -2   1   3     3608.82     3142.38     50.48 o 
  -1   1   3     5884.88     5263.32     47.22 o 
   0   1   3      586.73      429.03     11.89 o 
   1   1   3     2155.23     2178.86     24.87 o 
   2   1   3     1000.56     1252.15     28.17 o 
   3   1   3       29.45       25.46      8.07 o 
   4   1   3     1123.60     1089.86     54.24 o 
   5   1   3     1520.30     1509.47     72.33 o 
   6   1   3      209.49      217.78     12.58 o 
   7   1   3       49.20       70.45     16.83 o 
   8   1   3      173.45      163.98     23.69 o 
   9   1   3       58.26       74.81     16.68 o 
  10   1   3      112.23      116.12     14.82 o 
  -9   2   3      162.76      167.96     20.89 o 
  -8   2   3      242.19      301.15     33.05 o 
  -7   2   3        8.60       12.12     12.08 o 
  -6   2   3       55.51       39.55     10.73 o 
  -5   2   3     1244.32     1234.51     41.77 o 
  -4   2   3      416.26      439.14     46.45 o 
  -3   2   3     1211.10     1051.10     26.00 o 
  -2   2   3     1291.54     1012.83     28.17 o 
  -1   2   3     2110.16     2104.29     37.47 o 
   0   2   3     1798.05     1918.11     33.95 o 
   1   2   3    12438.25    12573.67     59.08 o 
   2   2   3     3205.67     3325.90     50.58 o 
   3   2   3      464.54      578.86     26.61 o 
   4   2   3     1389.40     1272.55     55.49 o 
   5   2   3      111.05      159.61     28.68 o 
   6   2   3       21.45       18.58      7.90 o 
   7   2   3     1048.31     1042.48     34.92 o 
   8   2   3      208.75      220.70     15.68 o 
   9   2   3       19.41       24.94     19.33 o 
  10   2   3       44.40       38.36     10.15 o 
  -9   3   3       39.81       34.24     11.97 o 
  -8   3   3       33.80       37.12     11.17 o 
  -7   3   3       29.67       30.27     13.33 o 
  -6   3   3     1101.39     1127.49     23.21 o 
  -5   3   3       16.44       18.35      6.48 o 
  -4   3   3     2520.43     2453.94     62.49 o 
  -3   3   3     1368.42     1345.17     41.65 o 
  -2   3   3     1250.22     1140.37     48.01 o 
  -1   3   3      889.30      968.91     40.53 o 
   0   3   3     1001.61     1079.96     27.12 o 
   1   3   3     6418.06     6767.73     52.32 o 
   2   3   3    27926.05    29449.25    148.11 o 
   3   3   3     1444.21     1241.13     35.97 o 
   4   3   3     2834.04     2589.94     67.03 o 
   5   3   3      844.47      863.54     53.62 o 
   6   3   3     4703.39     4856.38     67.96 o 
   7   3   3       33.84       38.03     14.34 o 
   8   3   3      192.40      228.08     17.08 o 
   9   3   3      388.65      420.23     35.54 o 
  10   3   3       30.63       27.92     10.53 o 
  -9   4   3      151.60      132.45     13.72 o 
  -8   4   3      221.84      218.52     14.75 o 
  -7   4   3       79.03       75.04     14.72 o 
  -6   4   3       26.29       20.58     19.33 o 
  -5   4   3     2747.40     2636.47    107.55 o 
  -4   4   3        2.41        6.04      5.91 o 
  -3   4   3     2340.23     2358.86     94.46 o 
  -2   4   3      392.70      387.81     33.67 o 
  -1   4   3      692.61      681.48     37.41 o 
   0   4   3      675.19      738.22     21.40 o 
   1   4   3      990.05      849.59     26.90 o 
   2   4   3    52392.70    49986.05    193.13 o 
   3   4   3       24.44       11.48      6.38 o 
   4   4   3      835.75      780.68     33.20 o 
   5   4   3      533.86      530.87     31.83 o 
   6   4   3      574.17      576.11     26.19 o 
   7   4   3     1215.74     1252.59     40.53 o 
   8   4   3      276.89      307.11     19.88 o 
   9   4   3       39.87       31.17     22.45 o 
  10   4   3       87.19       83.26     11.46 o 
  -8   5   3      387.02      354.16     16.45 o 
  -7   5   3        5.35        4.32     11.30 o 
  -6   5   3       38.58       45.27     14.65 o 
  -5   5   3       13.61       10.41      8.12 o 
  -4   5   3       74.24       65.08      8.22 o 
  -3   5   3        9.93       20.05     16.09 o 
  -2   5   3     1917.21     1841.79     72.33 o 
  -1   5   3     2323.20     2337.47     72.95 o 
   0   5   3     3236.40     3065.82     43.36 o 
   1   5   3     1509.51     1361.36     20.97 o 
   2   5   3     3604.45     3871.85     45.12 o 
   3   5   3     9893.16    11284.09    133.12 o 
   4   5   3     1431.64     1591.77     82.30 o 
   5   5   3      410.36      406.59     18.67 o 
   6   5   3      488.33      531.57     20.95 o 
   7   5   3       91.91       92.28     18.70 o 
   8   5   3       21.40       14.62     13.03 o 
   9   5   3       54.84       44.89     23.07 o 
  10   5   3      122.03      111.23     20.58 o 
  -8   6   3       22.52       37.50      9.23 o 
  -7   6   3      769.59      843.65     23.66 o 
  -6   6   3       35.29       32.15     13.92 o 
  -5   6   3        5.24        7.58      7.88 o 
  -4   6   3      103.42       96.06      8.64 o 
  -3   6   3      406.29      407.13     13.92 o 
  -2   6   3      811.39      686.46     48.63 o 
  -1   6   3     1746.00     1617.34     67.96 o 
   0   6   3     1059.57      969.53     48.63 o 
   1   6   3      216.71      172.84     16.91 o 
   2   6   3     1027.69     1073.65     35.14 o 
   3   6   3        8.96       11.22     21.82 o 
   4   6   3     1956.33     1938.44     92.90 o 
   5   6   3       54.71       51.51      7.77 o 
   6   6   3      520.86      610.48     33.67 o 
   7   6   3      178.87      200.76     23.07 o 
   8   6   3      157.36      162.95     19.02 o 
   9   6   3     1317.51     1384.15     56.11 o 
  10   6   3      297.32      278.84     18.87 o 
  -8   7   3       60.16       71.63     10.79 o 
  -7   7   3        3.25        5.51     12.51 o 
  -6   7   3      309.96      289.92     30.55 o 
  -5   7   3       83.51       78.91     15.26 o 
  -4   7   3      365.69      346.96     16.14 o 
  -3   7   3      262.50      256.00     12.92 o 
  -2   7   3       25.32       18.17      7.48 o 
  -1   7   3      918.45      789.34     54.24 o 
   0   7   3      309.93      246.90     29.30 o 
   1   7   3      179.86      245.63     22.13 o 
   2   7   3     5852.93     6352.76    150.26 o 
   3   7   3      547.71      559.90     49.88 o 
   4   7   3       50.45       44.89     12.47 o 
   5   7   3      277.91      282.91     14.66 o 
   6   7   3      318.41      330.38     17.98 o 
   7   7   3      826.15      877.80     22.86 o 
   8   7   3       36.43       53.00     23.69 o 
   9   7   3       96.24      110.36     25.56 o 
  10   7   3       91.47       75.44     21.82 o 
  -7   8   3        9.80       12.74      8.69 o 
  -6   8   3        7.19        7.48     19.95 o 
  -5   8   3      356.90      387.92     22.87 o 
  -4   8   3      483.79      482.35     23.25 o 
  -3   8   3      386.80      397.20     20.15 o 
  -2   8   3      152.97      146.94     13.03 o 
  -1   8   3       18.11       31.17      9.98 o 
   0   8   3     2428.26     2455.31     91.65 o 
   2   8   3      456.13      473.06     16.05 o 
   3   8   3        8.40       10.06      8.15 o 
   4   8   3      788.31      751.46     16.79 o 
   5   8   3      896.02      908.22     18.48 o 
   6   8   3      835.82      841.21     18.87 o 
   7   8   3     1505.93     1453.76     37.30 o 
   8   8   3     1912.86     1961.50     61.73 o 
   9   8   3      332.84      351.65     31.17 o 
  10   8   3        1.58       -6.23     16.21 o 
  -6   9   3      105.98       95.39     19.95 o 
  -5   9   3       35.98       39.61     14.28 o 
  -4   9   3      448.52      462.09     23.51 o 
  -3   9   3      349.43      385.64     20.94 o 
  -2   9   3      209.84      197.65     19.95 o 
  -1   9   3       28.79       20.58      9.98 o 
   0   9   3      537.52      511.80     19.14 o 
   1   9   3     3871.39     3880.20     36.33 o 
   2   9   3       25.17       28.47      6.03 o 
   3   9   3      585.24      579.09     15.91 o 
   4   9   3      403.11      429.49     19.38 o 
   5   9   3      509.38      510.65     22.26 o 
   6   9   3      519.66      564.02     20.32 o 
   7   9   3      226.89      253.76     25.56 o 
   8   9   3      435.61      395.02     20.66 o 
   9   9   3      151.96      162.73     23.07 o 
  -6  10   3      148.60      147.60     13.41 o 
  -5  10   3       47.88       70.93     10.89 o 
  -4  10   3      102.13      123.45     21.20 o 
  -3  10   3        1.82        4.99     14.34 o 
  -2  10   3       12.63       21.20     14.34 o 
  -1  10   3      299.23      261.87     26.19 o 
   0  10   3      178.28      180.87     14.28 o 
   1  10   3       28.37       23.87      6.91 o 
   2  10   3      532.48      516.11     13.80 o 
   3  10   3      181.82      194.97     16.24 o 
   4  10   3      444.51      434.47     21.15 o 
   5  10   3      155.75      159.70     17.19 o 
   6  10   3     1889.81     1982.87     35.63 o 
   7  10   3      978.44      934.61     42.40 o 
   8  10   3       30.59       28.72     11.24 o 
   9  10   3        8.37        3.74     13.72 o 
  -5  11   3       44.99       47.62     10.55 o 
  -4  11   3       36.74       48.32     13.03 o 
  -3  11   3       16.63       24.16     12.56 o 
  -2  11   3      194.10      175.79     13.07 o 
  -1  11   3     1128.40     1201.18     32.29 o 
   0  11   3       14.12       12.07     10.14 o 
   1  11   3      358.10      381.69     20.66 o 
   2  11   3      172.32      162.88     12.10 o 
   3  11   3      308.80      318.98     19.97 o 
   4  11   3       13.40       17.70     13.84 o 
   5  11   3      129.69      136.87     14.00 o 
   6  11   3       25.29       10.86     14.76 o 
   7  11   3      374.33      380.33     29.30 o 
   8  11   3       21.75       26.81     14.96 o 
  -4  12   3      225.95      211.99     21.20 o 
  -3  12   3      233.60      255.91     16.15 o 
  -2  12   3       94.84       87.91     23.07 o 
  -1  12   3        7.29        3.02     14.65 o 
   0  12   3      135.56      133.26     17.49 o 
   1  12   3      368.51      349.78     20.97 o 
   2  12   3      402.06      417.46     22.72 o 
   3  12   3       70.53       57.44     14.68 o 
   4  12   3     2106.52     2168.53     72.33 o 
   5  12   3     1031.21      970.24     52.06 o 
   6  12   3      395.73      440.58     26.50 o 
   7  12   3       92.79       72.33     19.33 o 
   8  12   3        2.28        2.49     12.47 o 
  -3  13   3       40.56       42.43     11.00 o 
  -2  13   3      260.54      237.73     17.38 o 
  -1  13   3       80.33       74.91     14.91 o 
   0  13   3       75.44       79.35     14.83 o 
   1  13   3        5.09       13.75     12.34 o 
   2  13   3       46.05       48.66     17.77 o 
   3  13   3       53.77       43.74     13.92 o 
   4  13   3       17.75       16.39     14.09 o 
   5  13   3      281.65      295.01     19.59 o 
   6  13   3      280.99      280.57     26.81 o 
   7  13   3      130.47      123.45     18.70 o 
  -1  14   3       37.78       29.00     10.19 o 
   0  14   3       71.51       60.77     12.28 o 
   1  14   3      377.64      391.55     29.93 o 
   2  14   3      655.33      616.01     35.54 o 
   3  14   3      236.84      234.52     17.31 o 
   4  14   3      293.29      298.89     18.26 o 
   5  14   3       49.48       58.23     12.79 o 
   6  14   3        2.65        0.00     13.72 o 
   2  15   3        8.66        6.86     13.72 o 
   3  15   3      129.56      157.12     18.70 o 
  -5 -11   4      178.25      162.73     17.46 o 
  -4 -11   4       31.77       23.69     14.34 o 
   1 -11   4       24.05       44.27     13.72 o 
   2 -11   4       88.63       97.89     16.21 o 
   3 -11   4       10.06        7.48      9.98 o 
  -6 -10   4      149.86      127.82     19.33 o 
  -5 -10   4      399.98      340.43     26.81 o 
  -4 -10   4      374.58      349.78     28.68 o 
  -3 -10   4      330.05      316.73     26.81 o 
  -2 -10   4        2.53        3.12     15.59 o 
   0 -10   4       18.34        7.48     15.59 o 
   1 -10   4      486.88      493.81     31.80 o 
   2 -10   4        6.70        4.99     14.34 o 
   3 -10   4        3.74        0.62     14.96 o 
   4 -10   4      214.47      202.63     21.20 o 
  -7  -9   4        9.37       10.60     16.83 o 
  -6  -9   4       48.93       48.63     18.08 o 
  -5  -9   4       68.28       51.13     18.08 o 
  -3  -9   4      581.57      582.34     34.92 o 
  -2  -9   4       16.04        8.11     17.46 o 
  -1  -9   4       51.64       60.48     16.83 o 
   0  -9   4       47.11       45.21     12.12 o 
   1  -9   4      142.41      157.74     23.07 o 
   2  -9   4      390.02      407.76     32.42 o 
   3  -9   4      116.07      132.80     22.45 o 
   4  -9   4        0.17       -3.12     18.70 o 
   5  -9   4       62.83       52.37     16.83 o 
  -8  -8   4      110.62      150.88     21.20 o 
  -7  -8   4      114.33       89.16     23.07 o 
  -6  -8   4      166.24      179.57     26.19 o 
  -5  -8   4      304.40      276.56     20.50 o 
  -4  -8   4      161.41      144.49     16.15 o 
  -3  -8   4      104.13      109.11     24.94 o 
  -2  -8   4       27.30       29.93     16.21 o 
  -1  -8   4      338.68      336.06     26.19 o 
   0  -8   4       22.47       18.70     14.34 o 
   1  -8   4      189.96      190.09     16.05 o 
   2  -8   4     3165.18     3105.66     50.06 o 
   3  -8   4      766.05      780.38     28.81 o 
   4  -8   4      362.16      379.35     22.03 o 
   5  -8   4      181.85      171.16     17.41 o 
   6  -8   4        2.70       -0.28     10.03 o 
  -8  -7   4      278.69      248.15     27.43 o 
  -7  -7   4      454.04      447.04     35.54 o 
  -6  -7   4     1972.88     1880.45     62.97 o 
  -5  -7   4        5.69        8.20     13.40 o 
  -4  -7   4       19.97       29.87     13.00 o 
  -3  -7   4      719.65      759.47     32.11 o 
  -2  -7   4      459.82      523.11     33.05 o 
  -1  -7   4      249.57      231.32     23.07 o 
   0  -7   4       91.16       79.81     16.21 o 
   1  -7   4      187.88      180.81     21.20 o 
   2  -7   4        8.37        5.80      8.98 o 
   3  -7   4       15.01       19.88      9.24 o 
   4  -7   4       99.32       97.73     16.09 o 
   5  -7   4      875.06      880.52     31.29 o 
   6  -7   4       11.25       15.51     12.32 o 
   7  -7   4       10.05        6.35      9.23 o 
  -9  -6   4       18.65       15.39      9.43 o 
  -8  -6   4       80.43       78.56     21.82 o 
  -7  -6   4      295.20      256.26     31.80 o 
  -6  -6   4      938.74      999.46     48.01 o 
  -5  -6   4      723.78      755.21     26.98 o 
  -4  -6   4      114.49      119.33     13.44 o 
  -3  -6   4     1004.19     1038.38     39.90 o 
  -2  -6   4      536.28      480.91     18.82 o 
  -1  -6   4       81.24       88.03     11.36 o 
   0  -6   4     2475.55     2461.54     54.87 o 
   1  -6   4       27.09       28.68     13.72 o 
   2  -6   4       24.66       22.39      7.73 o 
   3  -6   4      537.67      540.00     18.31 o 
   4  -6   4       82.71       89.18     11.75 o 
   5  -6   4      316.86      339.48     22.03 o 
   6  -6   4      214.76      232.93     19.08 o 
   7  -6   4        7.31        4.39     11.08 o 
  -9  -5   4      342.22      274.96     26.19 o 
  -8  -5   4      614.37      544.31     37.41 o 
  -7  -5   4       37.41       15.59     22.45 o 
  -6  -5   4       10.92       11.85     21.82 o 
  -5  -5   4      174.89      220.09     25.56 o 
  -4  -5   4     1445.87     1414.61     31.41 o 
  -3  -5   4      239.84      224.79     14.11 o 
  -2  -5   4      120.78      104.75     14.34 o 
  -1  -5   4      398.34      579.16     39.90 o 
   0  -5   4      185.94      157.74     45.51 o 
   1  -5   4      126.75      114.10     14.34 o 
   2  -5   4      735.93      626.53     20.03 o 
   3  -5   4       15.32       12.72      6.44 o 
   4  -5   4      686.75      693.38     17.56 o 
   5  -5   4       21.12       21.11      8.47 o 
   6  -5   4       32.94       28.06     14.20 o 
   7  -5   4      238.70      246.58     18.42 o 
   8  -5   4       15.14       16.44      9.43 o 
  -9  -4   4      338.89      337.31     27.43 o 
  -8  -4   4      441.32      433.33     34.92 o 
  -7  -4   4      150.22      178.94     28.68 o 
  -6  -4   4      415.70      463.88     34.29 o 
  -5  -4   4       78.66       79.81     19.95 o 
  -4  -4   4      230.10      225.41     13.92 o 
  -3  -4   4     1163.71     1095.47     35.54 o 
  -2  -4   4     2748.28     2775.78    122.83 o 
  -1  -4   4     3561.86     3571.36    132.18 o 
   0  -4   4       64.67       34.92     31.80 o 
   1  -4   4     3212.77     3360.95     69.65 o 
   2  -4   4      367.59      297.41     31.17 o 
   3  -4   4      168.80      165.27      7.67 o 
   4  -4   4        9.38        9.26      6.02 o 
   5  -4   4      875.08      891.88     17.66 o 
   6  -4   4      155.70      159.23     11.92 o 
   7  -4   4      189.32      177.42     14.01 o 
   8  -4   4       29.09       26.19     16.83 o 
  -9  -3   4        9.92       -1.87     15.59 o 
  -8  -3   4        6.84        9.35     19.33 o 
  -7  -3   4       15.15       16.83     20.58 o 
  -6  -3   4     1240.20     1316.19     49.26 o 
  -5  -3   4      272.34      271.35     25.25 o 
  -4  -3   4      360.45      358.02     15.90 o 
  -3  -3   4     2997.00     2611.81    119.09 o 
  -2  -3   4      165.60      109.73     31.80 o 
  -1  -3   4       56.45       37.41     24.94 o 
   0  -3   4     9452.04     9470.84    194.53 o 
   1  -3   4        9.35        3.58     11.95 o 
   2  -3   4     2736.15     2641.73     81.05 o 
   3  -3   4     2601.86     2445.33     86.67 o 
   4  -3   4       61.64       47.01      6.09 o 
   5  -3   4      140.48      141.38      8.51 o 
   6  -3   4       29.93       33.21      8.71 o 
   7  -3   4      292.71      289.70     15.57 o 
   8  -3   4        8.99       11.91     12.76 o 
   9  -3   4       12.56       14.34     15.59 o 
  -9  -2   4       79.62       91.03     19.33 o 
  -8  -2   4       92.96      111.30     15.21 o 
  -7  -2   4        0.37        1.15     11.88 o 
  -6  -2   4      452.76      429.08     20.47 o 
  -5  -2   4     2335.41     2181.01     64.84 o 
  -4  -2   4       49.15       30.98     13.41 o 
  -3  -2   4      170.70      120.33     33.05 o 
  -2  -2   4      189.68      122.83     33.67 o 
  -1  -2   4     3231.27     2785.76    106.62 o 
   0  -2   4     1067.00     1127.90     66.71 o 
   1  -2   4     3870.30     3704.79    112.85 o 
   2  -2   4      141.07      128.07     15.80 o 
   3  -2   4     3499.42     3659.27    100.38 o 
   4  -2   4       28.41       34.97      8.51 o 
   5  -2   4      184.37      208.19      9.84 o 
   6  -2   4      180.70      205.52     11.27 o 
   7  -2   4       49.02       42.13     14.09 o 
   8  -2   4      716.92      737.14     23.70 o 
   9  -2   4       81.83       63.99     10.53 o 
  -9  -1   4        1.96        0.62     18.70 o 
  -8  -1   4      832.36      811.16     42.40 o 
  -7  -1   4      226.52      237.14     17.93 o 
  -6  -1   4       37.01       35.61     11.18 o 
  -5  -1   4        7.07        9.66      8.82 o 
  -4  -1   4     2510.59     2424.14    110.36 o 
  -3  -1   4       43.47       29.30     26.81 o 
  -2  -1   4     5433.08     3875.62    125.32 o 
  -1  -1   4      794.12      593.56     51.13 o 
   0  -1   4      305.77      264.93     24.94 o 
   1  -1   4       48.27       85.77     33.67 o 
   2  -1   4      329.15      403.56     31.49 o 
   3  -1   4       57.94       77.94     18.70 o 
   4  -1   4     1697.31     1606.74     74.20 o 
   5  -1   4      246.95      221.44     10.26 o 
   6  -1   4      127.27      160.24     22.45 o 
   7  -1   4      160.34      199.04     18.96 o 
   8  -1   4       77.37       59.58     14.65 o 
   9  -1   4      427.92      456.50     18.16 o 
  10  -1   4      483.24      468.68     19.17 o 
  -9   0   4      144.39      165.60     16.94 o 
  -8   0   4       25.64       19.95     21.20 o 
  -7   0   4      439.15      395.29     33.67 o 
  -6   0   4      325.04      322.35     28.68 o 
  -5   0   4       51.66       68.59      7.23 o 
  -4   0   4     3541.13     3706.03    119.09 o 
  -3   0   4       10.40       32.69     10.83 o 
  -2   0   4      156.11      230.91     13.87 o 
  -1   0   4     7228.30     6224.32    142.16 o 
   0   0   4      527.98      484.45     41.77 o 
   1   0   4      129.41      141.89     12.92 o 
   2   0   4      140.15      158.57     13.72 o 
   3   0   4     5167.55     4381.90    101.01 o 
   4   0   4      468.23      374.72     37.41 o 
   5   0   4     1100.13     1251.35     39.28 o 
   6   0   4       45.41       41.15     15.59 o 
   7   0   4       44.83       57.98     18.08 o 
   8   0   4      251.75      252.07     31.80 o 
   9   0   4        9.92       12.71     10.79 o 
  10   0   4      281.75      274.86     17.75 o 
  -9   1   4       50.70       36.19     12.73 o 
  -8   1   4      434.21      395.29     34.29 o 
  -7   1   4      865.95      853.56     45.51 o 
  -6   1   4       48.40       43.42     11.19 o 
  -5   1   4     2159.56     2081.74     33.40 o 
  -3   1   4     8151.99     8450.96    168.34 o 
  -2   1   4       20.63       26.42      9.71 o 
  -1   1   4     3457.44     3143.48     54.98 o 
   0   1   4     5521.03     5083.18     49.08 o 
   1   1   4       10.41       27.50      6.85 o 
   2   1   4        3.48        8.11     10.60 o 
   3   1   4      205.20      142.16     19.95 o 
   4   1   4       22.48       24.94     13.09 o 
   5   1   4      109.23      127.82     28.06 o 
   6   1   4       62.80       76.01      9.56 o 
   7   1   4      610.21      619.13     34.92 o 
   8   1   4     2076.78     2151.67     61.10 o 
   9   1   4       19.85       14.34     19.33 o 
  10   1   4       84.39       71.44     13.58 o 
  -9   2   4      193.11      205.00     24.32 o 
  -8   2   4       62.88       63.43     11.53 o 
  -7   2   4     2561.29     2642.94     46.29 o 
  -6   2   4     1192.12     1298.30     31.30 o 
  -5   2   4       59.45       74.03     10.34 o 
  -4   2   4      782.07      733.23     46.14 o 
  -3   2   4     1607.26     1708.63     42.97 o 
  -2   2   4     2718.80     2987.31     73.88 o 
  -1   2   4     1143.54     1030.86     30.97 o 
   0   2   4      106.23      185.82     10.73 o 
   1   2   4    10042.57     9406.73    138.68 o 
   2   2   4     3543.09     3430.45     86.04 o 
   3   2   4     4591.10     4235.48    213.55 o 
   4   2   4        4.98        3.12     13.72 o 
   5   2   4      614.07      693.32     51.13 o 
   6   2   4     2628.06     2591.86     38.36 o 
   7   2   4      786.30      849.20     31.80 o 
   8   2   4      922.84      998.64     30.86 o 
   9   2   4      116.18       77.94     21.82 o 
  10   2   4      153.83      156.26     15.98 o 
  -9   3   4      104.78       92.28     12.87 o 
  -8   3   4       26.55       27.75     10.23 o 
  -7   3   4      847.37      899.14     43.66 o 
  -6   3   4      694.39      647.96     24.40 o 
  -5   3   4     1556.15     1553.12     81.68 o 
  -4   3   4      292.71      251.06     16.99 o 
  -3   3   4       34.43       67.34     16.83 o 
  -2   3   4       55.47       43.64     10.15 o 
  -1   3   4     1336.71     1325.02     34.31 o 
   0   3   4      550.55      467.00     29.93 o 
   1   3   4      412.20      408.55     19.59 o 
   2   3   4      269.11      118.46     21.82 o 
   3   3   4       43.69       32.94     10.73 o 
   4   3   4     1545.11     1491.79     49.32 o 
   5   3   4      475.84      458.89     41.15 o 
   6   3   4     2548.75     2560.78     51.44 o 
   7   3   4      750.66      849.82     33.67 o 
   8   3   4       15.44       16.32     11.83 o 
   9   3   4        0.06        2.98     11.68 o 
  10   3   4       37.85       48.05     11.21 o 
  -9   4   4       79.98       83.91     11.63 o 
  -8   4   4      310.52      317.25     16.07 o 
  -7   4   4      129.35      114.55     13.61 o 
  -6   4   4      284.00      280.22     15.81 o 
  -5   4   4       21.72       24.20     10.34 o 
  -4   4   4      170.31      167.12     13.81 o 
  -3   4   4      521.40      443.93     40.53 o 
  -2   4   4      722.79      703.30     43.64 o 
  -1   4   4     1382.53     1382.28     54.87 o 
   0   4   4     1390.16     1589.28     54.87 o 
   1   4   4       28.17       46.99     10.79 o 
   2   4   4    17720.67    18166.73    170.21 o 
   3   4   4     3949.34     3836.96     63.08 o 
   4   4   4      639.10      572.87     30.55 o 
   5   4   4     1437.36     1435.91     53.63 o 
   6   4   4        5.65        7.48     11.22 o 
   7   4   4        3.93        3.74     13.09 o 
   8   4   4      429.50      457.02     28.68 o 
   9   4   4      266.80      259.97     19.16 o 
  10   4   4       11.04       17.23     10.39 o 
  -8   5   4       41.95       29.46     10.40 o 
  -7   5   4     1002.12     1007.09     25.85 o 
  -6   5   4     1212.64     1285.76     33.39 o 
  -5   5   4      855.21      853.05     28.65 o 
  -4   5   4       12.59        8.67      5.95 o 
  -3   5   4      304.35      320.20     14.47 o 
  -2   5   4     7673.11     7546.74    146.52 o 
  -1   5   4       10.30       19.33     16.83 o 
   0   5   4      192.52      152.76     21.20 o 
   1   5   4      748.51      702.16     21.33 o 
   2   5   4     1788.35     1931.23     31.88 o 
   3   5   4     2300.53     2285.57     46.63 o 
   4   5   4     3496.96     3778.40     70.03 o 
   5   5   4      289.42      295.98     14.18 o 
   6   5   4      225.66      217.40     18.39 o 
   7   5   4      329.59      371.60     24.94 o 
   8   5   4       31.10       27.43     18.08 o 
   9   5   4       38.47       34.22     13.92 o 
  10   5   4      143.67      124.95     16.29 o 
  -8   6   4       82.78       80.02     10.29 o 
  -7   6   4       72.16       62.94     11.73 o 
  -6   6   4       16.68       14.21     11.37 o 
  -5   6   4       49.33       41.88     10.87 o 
  -4   6   4     1858.39     1934.77     46.42 o 
  -3   6   4        7.36       11.46      6.56 o 
  -2   6   4     3497.94     3796.44    112.23 o 
  -1   6   4      597.17      612.89     43.64 o 
   0   6   4      554.78      521.24     38.03 o 
   1   6   4      463.87      435.81     25.12 o 
   2   6   4      274.55      275.04     20.67 o 
   3   6   4     7215.78     7239.36    161.48 o 
   4   6   4      616.64      891.59     66.71 o 
   5   6   4       92.63      111.21      8.50 o 
   6   6   4      831.16      757.30     62.35 o 
   7   6   4     1172.13     1135.38     40.53 o 
   8   6   4      503.36      524.36     33.05 o 
   9   6   4      186.04      180.81     28.06 o 
  10   6   4      844.56      802.66     27.87 o 
  -7   7   4      139.68      131.24     16.09 o 
  -6   7   4       71.81       74.37     11.93 o 
  -5   7   4       37.72       37.96     11.05 o 
  -4   7   4      702.83      722.61     20.94 o 
  -3   7   4      135.35      144.99     13.58 o 
  -2   7   4       30.51       48.55     11.53 o 
  -1   7   4      506.73      614.29     24.45 o 
   0   7   4     1924.94     1823.09     72.95 o 
   1   7   4      967.95      832.83     36.70 o 
   2   7   4      889.64     1070.29     39.68 o 
   3   7   4     2762.51     3135.54    112.85 o 
   4   7   4      464.74      453.28     22.45 o 
   5   7   4      395.08      389.37     14.92 o 
   6   7   4      325.04      325.65     17.96 o 
   7   7   4      651.81      639.52     26.28 o 
   8   7   4      109.04      114.72     23.07 o 
   9   7   4       51.16       39.28     24.32 o 
  10   7   4       21.42       13.09     17.46 o 
  -7   8   4       74.48       93.83     14.34 o 
  -6   8   4      500.97      503.24     24.14 o 
  -5   8   4      126.98      130.03     17.66 o 
  -4   8   4      257.27      264.30     19.53 o 
  -3   8   4       26.21       20.45     10.63 o 
  -2   8   4     1156.26     1184.11     28.90 o 
  -1   8   4      208.46      231.32     16.83 o 
   0   8   4       84.51      100.38     14.96 o 
   1   8   4      497.11      493.75     15.22 o 
   2   8   4       53.90       33.67     11.85 o 
   3   8   4      477.25      477.68     13.28 o 
   4   8   4       51.39       53.98      8.39 o 
   5   8   4      306.98      293.82     13.10 o 
   6   8   4       92.91       97.31     13.72 o 
   7   8   4      352.96      369.41     17.02 o 
   9   8   4      430.10      399.03     33.67 o 
  10   8   4      152.63      147.77     21.82 o 
  -6   9   4       86.68       82.23     12.96 o 
  -5   9   4      719.14      747.98     28.13 o 
  -4   9   4      677.60      713.30     28.05 o 
  -3   9   4       50.81       73.57     18.08 o 
  -2   9   4      642.82      657.78     30.55 o 
  -1   9   4       41.49       47.39      9.80 o 
   0   9   4      377.60      444.13     28.99 o 
   1   9   4        8.83        3.81      5.86 o 
   2   9   4      872.95      814.18     15.53 o 
   3   9   4      666.50      696.45     14.56 o 
   4   9   4      391.28      372.68     17.82 o 
   5   9   4      848.37      820.44     27.20 o 
   6   9   4        6.18        7.72      8.44 o 
   7   9   4      118.81       95.83     16.03 o 
   8   9   4      139.93      127.19     15.17 o 
   9   9   4       34.61       28.06     19.33 o 
  10   9   4       56.96       52.37     17.46 o 
  -6  10   4        8.09        6.58      8.97 o 
  -5  10   4        4.41        3.88     11.88 o 
  -4  10   4     1235.49     1186.65     67.34 o 
  -3  10   4      572.29      587.63     24.39 o 
  -2  10   4      178.64      189.96     16.03 o 
  -1  10   4        8.00        1.25     17.46 o 
   0  10   4       19.70       18.44     10.63 o 
   1  10   4      619.86      630.99     18.45 o 
   2  10   4       59.75       66.86      7.96 o 
   3  10   4       85.32       84.51      8.12 o 
   4  10   4      200.99      196.75     16.53 o 
   5  10   4      123.30      105.92     14.97 o 
   6  10   4      183.10      173.07     14.72 o 
   7  10   4      187.93      179.88     18.42 o 
   8  10   4      312.47      305.66     19.14 o 
   9  10   4       21.71       16.83     15.59 o 
  -5  11   4        1.26       -1.71     10.11 o 
  -4  11   4      110.10       91.06     13.31 o 
  -3  11   4       60.33       63.28     10.07 o 
  -2  11   4       29.31       40.38     12.80 o 
  -1  11   4      214.58      180.06     16.87 o 
   0  11   4       19.65       12.66     10.31 o 
   1  11   4      851.63      873.93     22.38 o 
   2  11   4      776.20      833.66     18.24 o 
   3  11   4      703.34      697.83     33.05 o 
   4  11   4       73.01       73.76     15.09 o 
   5  11   4       19.30       18.99     13.92 o 
   6  11   4      280.28      273.50     17.25 o 
   7  11   4      301.59      280.57     27.43 o 
   8  11   4      173.23      176.45     21.82 o 
  -4  12   4        4.42        5.40      9.67 o 
  -3  12   4        0.20        1.01     11.36 o 
  -2  12   4       80.74       82.65     14.28 o 
  -1  12   4       20.26       15.83     10.75 o 
   0  12   4       49.28       60.75     11.62 o 
   1  12   4      373.29      364.72     16.40 o 
   2  12   4       38.65       32.75     10.05 o 
   3  12   4       41.75       56.51     14.53 o 
   4  12   4       27.54       20.58     13.92 o 
   5  12   4      209.01      208.16     16.03 o 
   6  12   4        6.95       11.96     14.53 o 
   7  12   4       82.07       74.82     19.33 o 
   8  12   4       96.82       89.16     16.83 o 
  -3  13   4       38.21       28.37     11.02 o 
  -2  13   4       17.42        8.46     12.56 o 
  -1  13   4        3.95        4.31     13.58 o 
   0  13   4       75.13       93.33     15.87 o 
   1  13   4      215.35      220.43     18.70 o 
   2  13   4      549.83      587.95     38.66 o 
   3  13   4      293.45      306.49     20.33 o 
   4  13   4       86.92       58.31     14.65 o 
   5  13   4      358.15      394.30     18.19 o 
   6  13   4      126.40      126.70     15.65 o 
   7  13   4       76.14       79.81     18.70 o 
  -1  14   4       87.97       94.42     12.76 o 
   0  14   4        1.62        4.80     11.63 o 
   1  14   4      327.96      367.85     19.33 o 
   2  14   4      170.12      165.23     25.56 o 
   3  14   4      148.64      159.18     17.77 o 
   4  14   4       88.68       71.90     13.20 o 
   5  14   4        9.31       11.08     11.63 o 
   6  14   4       21.29       15.59     16.21 o 
   1  15   4       61.26       52.37     16.21 o 
   2  15   4      233.34      253.76     23.07 o 
   3  15   4      120.14      121.58     19.95 o 
   4  15   4      591.01      649.68     31.17 o 
  -4 -11   5      187.82      135.30     15.59 o 
  -3 -11   5      537.20      531.84     26.81 o 
  -6 -10   5      267.41      246.90     21.20 o 
  -5 -10   5       19.66       23.07     14.96 o 
  -4 -10   5       73.20      101.01     18.08 o 
  -3 -10   5      203.72      142.16     20.58 o 
  -2 -10   5      478.79      493.18     29.93 o 
  -1 -10   5      157.01      142.78     19.33 o 
   0 -10   5      613.57      611.02     32.42 o 
   1 -10   5      124.04      139.66     20.58 o 
   2 -10   5       24.61        9.35     14.34 o 
   3 -10   5       55.81       44.89     14.96 o 
  -6  -9   5      347.37      309.88     24.94 o 
  -5  -9   5      736.49      671.50     33.67 o 
  -4  -9   5     1596.35     1562.47     53.62 o 
  -3  -9   5        8.34        0.62     18.08 o 
  -2  -9   5        6.09       11.22     17.46 o 
  -1  -9   5       88.36       68.59     12.32 o 
   0  -9   5      158.82      142.93     15.36 o 
   1  -9   5      323.74      285.30     18.01 o 
   2  -9   5       19.53       26.19     16.83 o 
   3  -9   5       28.73       25.56     16.83 o 
   4  -9   5       64.84       51.13     16.21 o 
   5  -9   5       20.35       18.70     11.85 o 
  -7  -8   5        8.30        5.61     18.08 o 
  -6  -8   5      513.73      519.37     34.92 o 
  -5  -8   5      234.31      210.74     25.56 o 
  -4  -8   5     1150.92     1205.83     46.76 o 
  -3  -8   5      420.33      400.90     31.80 o 
  -2  -8   5       88.08       94.77     21.20 o 
  -1  -8   5       50.92       61.73     18.08 o 
   0  -8   5      263.62      274.34     25.56 o 
   1  -8   5      483.29      468.86     23.07 o 
   2  -8   5      577.01      558.15     24.14 o 
   3  -8   5      120.64      115.19     15.26 o 
   4  -8   5        5.87        4.68     12.07 o 
   5  -8   5       90.11       85.38     12.96 o 
   6  -8   5       16.65        4.99     13.09 o 
  -8  -7   5       34.81       36.79     19.33 o 
  -7  -7   5      765.46      741.95     41.15 o 
  -6  -7   5       18.41       26.81     21.82 o 
  -5  -7   5       21.38       19.33     19.33 o 
  -4  -7   5       52.64       57.36     19.95 o 
  -3  -7   5       13.40       18.08     15.59 o 
  -2  -7   5      859.70      888.48     40.53 o 
  -1  -7   5       81.97       80.43     19.95 o 
   0  -7   5       67.06       48.63     16.83 o 
   1  -7   5        6.34       11.22     15.59 o 
   2  -7   5      202.18      195.90     17.04 o 
   3  -7   5      189.85      205.84     14.09 o 
   4  -7   5      234.93      239.69     14.57 o 
   5  -7   5        3.87        8.43     12.56 o 
   6  -7   5       75.82       71.38     12.69 o 
  -8  -6   5       23.60       34.29     20.58 o 
  -7  -6   5       26.13       23.69     21.20 o 
  -6  -6   5      139.00      105.99     27.43 o 
  -5  -6   5       90.61       89.78     23.07 o 
  -4  -6   5      639.48      672.12     38.03 o 
  -3  -6   5      146.91      129.69     19.33 o 
  -2  -6   5      101.63      104.75     16.21 o 
  -1  -6   5     1194.65     1117.92     42.40 o 
   0  -6   5       78.17       67.34     16.83 o 
   1  -6   5      137.19      153.38     19.95 o 
   2  -6   5      437.45      445.17     28.06 o 
   3  -6   5     1168.36     1179.21     26.40 o 
   4  -6   5       96.26       85.34     12.11 o 
   5  -6   5       59.84       62.46     11.18 o 
   6  -6   5        7.31        7.66     12.32 o 
   7  -6   5       81.48       89.18     12.73 o 
  -9  -5   5        4.51        2.70      9.74 o 
  -8  -5   5      143.03      147.77     24.32 o 
  -7  -5   5      466.45      515.63     39.28 o 
  -6  -5   5      520.60      540.57     39.90 o 
  -5  -5   5       10.65       12.47     20.58 o 
  -4  -5   5      732.93      776.74     25.72 o 
  -3  -5   5      129.04      145.60     13.65 o 
  -2  -5   5       71.83       95.00     11.88 o 
  -1  -5   5        5.43        3.12     10.60 o 
   0  -5   5      105.42       89.16     15.59 o 
   1  -5   5      745.42      749.44     32.42 o 
   2  -5   5      438.31      459.13     18.96 o 
   3  -5   5       54.68       68.11      8.30 o 
   4  -5   5       45.64       53.23      8.78 o 
   5  -5   5       75.79       90.18     10.20 o 
   6  -5   5      302.59      327.68     21.30 o 
   7  -5   5      219.53      215.62     17.21 o 
   8  -5   5       19.22       28.06     14.34 o 
  -9  -4   5       67.11       49.58     16.21 o 
  -8  -4   5       76.10       55.49     23.07 o 
  -7  -4   5       26.19       11.85     24.32 o 
  -6  -4   5      631.35      685.22     41.15 o 
  -5  -4   5      158.85      119.71     23.07 o 
  -4  -4   5      539.93      519.83     19.88 o 
  -3  -4   5      923.52      982.99     26.19 o 
  -2  -4   5     2501.82     2346.84     45.83 o 
  -1  -4   5     1917.54     1930.33    111.60 o 
   0  -4   5     1418.22     1281.28     86.67 o 
   1  -4   5     2902.88     2617.65    106.31 o 
   2  -4   5      609.12      584.21     27.43 o 
   3  -4   5      901.27      877.93     20.38 o 
   4  -4   5     1618.74     1637.87     22.29 o 
   5  -4   5      168.94      181.98     10.23 o 
   6  -4   5        9.97        6.32      8.85 o 
   7  -4   5      663.37      626.00     20.63 o 
   8  -4   5        5.61        3.12     18.70 o 
  -9  -3   5      468.99      414.99     19.78 o 
  -8  -3   5      144.81      157.74     24.32 o 
  -7  -3   5      153.80      157.74     27.43 o 
  -6  -3   5      340.67      387.81     33.05 o 
  -5  -3   5      455.33      519.37     33.67 o 
  -4  -3   5      916.37      929.00     36.79 o 
  -3  -3   5      929.78     1007.56     35.54 o 
  -2  -3   5       23.55       11.85     41.15 o 
  -1  -3   5       96.73       76.07     31.17 o 
   0  -3   5      459.72      362.87     50.50 o 
   1  -3   5     2005.30     2037.61    105.37 o 
   2  -3   5        7.72       14.96     22.45 o 
   3  -3   5       98.31      111.35     33.98 o 
   4  -3   5      154.52      144.42      7.98 o 
   5  -3   5      471.56      490.53     13.68 o 
   6  -3   5        8.28       15.56      8.63 o 
   7  -3   5        9.49        3.45     10.03 o 
   8  -3   5      236.33      216.68     17.75 o 
   9  -3   5        5.87        9.35     14.96 o 
  -9  -2   5       41.29       29.93     18.08 o 
  -8  -2   5      408.58      338.56     28.06 o 
  -7  -2   5      316.44      288.50     20.26 o 
  -6  -2   5       11.98       11.22     17.46 o 
  -5  -2   5       46.72       28.06     16.83 o 
  -4  -2   5      434.44      444.55     25.56 o 
  -3  -2   5     3249.50     3155.49    136.54 o 
  -2  -2   5      764.99      766.27     67.96 o 
  -1  -2   5       32.36        4.36     30.55 o 
   0  -2   5      642.29      705.79     59.86 o 
   1  -2   5     3840.50     3553.28    120.96 o 
   2  -2   5     2749.83     2876.75     82.30 o 
   3  -2   5      102.68      122.20     27.43 o 
   4  -2   5       11.50       12.20      5.66 o 
   5  -2   5      931.40      927.69     18.51 o 
   6  -2   5      112.11      122.04     10.25 o 
   7  -2   5        8.73        8.62     11.58 o 
   8  -2   5       39.98       31.65     13.88 o 
   9  -2   5        6.68        8.38     11.00 o 
  -9  -1   5      120.63      112.14     14.09 o 
  -8  -1   5       14.37       13.72     19.33 o 
  -7  -1   5      216.87      232.49     18.20 o 
  -6  -1   5      327.19      349.82     19.62 o 
  -5  -1   5      116.07      134.63     13.00 o 
  -4  -1   5      519.93      543.99     51.13 o 
  -3  -1   5      169.40      126.57     36.79 o 
  -2  -1   5     3429.86     2970.31    120.96 o 
  -1  -1   5     4394.13     4050.82    135.30 o 
   0  -1   5       33.63       43.64     26.81 o 
   1  -1   5       73.63      110.36     28.06 o 
   2  -1   5       47.96       85.53     20.89 o 
   3  -1   5      374.17      368.48     34.29 o 
   4  -1   5     1333.04     1208.33     35.54 o 
   5  -1   5       92.34       79.52      8.45 o 
   6  -1   5      114.21      134.67     21.82 o 
   7  -1   5      872.79      880.14     25.78 o 
   8  -1   5       22.30       31.33     14.09 o 
   9  -1   5        5.34        5.52      9.81 o 
  -9   0   5      226.56      198.48     16.24 o 
  -8   0   5      465.32      467.00     35.54 o 
  -7   0   5       86.30       96.64     23.69 o 
  -6   0   5       26.68       36.16     11.68 o 
  -5   0   5      881.00      824.74     26.49 o 
  -4   0   5      227.23      134.05     38.03 o 
  -3   0   5     3787.76     3735.34    127.82 o 
  -2   0   5      432.10      251.89     41.15 o 
  -1   0   5     6331.28     5860.20    149.01 o 
   0   0   5     2208.45     2336.22     90.41 o 
   1   0   5      888.71      953.19     52.37 o 
   2   0   5      711.23      857.30     44.27 o 
   3   0   5      885.08      918.88     46.45 o 
   4   0   5     1068.76     1280.65     66.71 o 
   5   0   5       14.54       14.64      8.78 o 
   6   0   5       86.65       84.79     19.95 o 
   7   0   5      162.68      195.15     26.19 o 
   8   0   5      509.92      519.80     25.77 o 
   9   0   5      235.29      227.60     15.20 o 
  10   0   5       24.65       31.41     11.36 o 
  -9   1   5       49.27       47.42     11.83 o 
  -8   1   5       42.04       63.28     15.41 o 
  -7   1   5      151.67      177.70     27.43 o 
  -6   1   5       84.25       87.59     12.88 o 
  -5   1   5       14.63        5.45      8.76 o 
  -4   1   5      501.66      462.01     24.32 o 
  -3   1   5      921.46      911.01     35.65 o 
  -2   1   5     1078.43     1064.50     37.54 o 
  -1   1   5     1069.17     1040.02     24.39 o 
   0   1   5      268.31      236.18     13.38 o 
   1   1   5     2348.64     2559.49     53.77 o 
   2   1   5     1672.04     1318.06     51.13 o 
   3   1   5     1628.43     1362.33     58.61 o 
   4   1   5     1127.31      986.99     56.74 o 
   5   1   5     2578.86     2706.99     39.28 o 
   6   1   5      805.78      807.61     22.47 o 
   7   1   5      197.62      201.39     23.69 o 
   9   1   5      292.22      305.72     20.58 o 
  10   1   5      268.92      254.07     17.77 o 
  -9   2   5       55.93       58.86     11.53 o 
  -8   2   5      177.47      217.86     18.71 o 
  -7   2   5       84.37       97.18     12.41 o 
  -6   2   5       69.67       56.74     13.03 o 
  -5   2   5      855.97      882.21     24.84 o 
  -4   2   5       85.32       80.27      9.85 o 
  -3   2   5      115.89      172.01     18.01 o 
  -2   2   5      257.48      303.42     26.19 o 
  -1   2   5      639.64      669.39     28.57 o 
   0   2   5      139.66      154.99     10.80 o 
   1   2   5      527.99      620.30     24.32 o 
   2   2   5      315.16      319.85     31.17 o 
   3   2   5      887.76      665.30     31.91 o 
   4   2   5     1912.60     1911.63     74.82 o 
   6   2   5      493.33      439.36     14.10 o 
   7   2   5       37.26       43.76     10.34 o 
   8   2   5      143.82      146.45     13.76 o 
  10   2   5       89.08       85.38     14.76 o 
  -9   3   5       22.89       15.59     16.83 o 
  -8   3   5       46.36       36.82      8.31 o 
  -7   3   5      577.30      589.04     17.47 o 
  -6   3   5      405.15      398.50     14.54 o 
  -5   3   5      191.23      203.67     15.26 o 
  -4   3   5      322.99      380.96     15.34 o 
  -3   3   5      956.09      908.00     47.39 o 
  -2   3   5      143.14      193.17     17.41 o 
  -1   3   5     1338.28     1272.51     38.13 o 
   0   3   5       34.92       29.95      8.13 o 
   1   3   5       46.95       70.88     11.68 o 
   2   3   5      119.20       97.26     21.20 o 
   3   3   5      808.88      857.04     34.14 o 
   4   3   5     1989.23     1601.99     53.28 o 
   5   3   5     1724.08     1472.43     40.71 o 
   6   3   5      529.78      638.95     16.55 o 
   7   3   5       43.18       26.62     10.79 o 
   8   3   5      118.39      109.11     17.46 o 
   9   3   5      611.24      720.27     29.30 o 
  10   3   5      193.28      193.14     17.49 o 
  -8   4   5       48.14       23.14      9.92 o 
  -7   4   5      911.02      838.84     19.87 o 
  -6   4   5     2280.90     2310.55     31.29 o 
  -5   4   5       14.76       17.47      7.56 o 
  -4   4   5       21.09       22.98      6.20 o 
  -3   4   5     2191.96     2263.90     86.04 o 
  -2   4   5     2690.58     2963.46     91.03 o 
  -1   4   5     1970.04     1820.60     66.71 o 
   0   4   5     1168.99      995.72     48.63 o 
   1   4   5      215.92      261.38     18.90 o 
   2   4   5     9325.48     9310.36    104.62 o 
   3   4   5     1186.70     1319.99     40.89 o 
   4   4   5     1279.80     1229.22     44.74 o 
   5   4   5     1172.43     1092.45     34.48 o 
   6   4   5       42.44       42.42      9.03 o 
   7   4   5      984.70     1016.91     37.41 o 
   8   4   5        3.10        5.61     16.21 o 
   9   4   5       43.08       45.79     13.63 o 
  10   4   5      342.81      354.77     29.30 o 
  -8   5   5      109.97      100.23     10.99 o 
  -7   5   5      444.35      476.83     19.39 o 
  -6   5   5      989.58     1055.53     26.47 o 
  -5   5   5       81.21       80.78     11.97 o 
  -4   5   5       69.99       42.04      7.22 o 
  -3   5   5       41.68       36.37      9.03 o 
  -2   5   5      565.48      592.94     45.51 o 
  -1   5   5      262.38      292.42     29.93 o 
   0   5   5     2637.77     2421.64     77.31 o 
   1   5   5       46.30       24.61     11.68 o 
   2   5   5      332.67      320.50     22.18 o 
   3   5   5     4118.47     4186.67     68.97 o 
   4   5   5     1376.09     1622.63     49.55 o 
   5   5   5      579.45      620.93     19.77 o 
   6   5   5       68.53       83.29     12.08 o 
   7   5   5     1522.97     1576.19     46.76 o 
   8   5   5      831.32      813.03     37.41 o 
   9   5   5      260.94      293.44     19.97 o 
  10   5   5      116.19      138.42     24.32 o 
  -8   6   5      427.40      427.41     15.45 o 
  -7   6   5       99.41      103.18     12.47 o 
  -6   6   5      325.13      319.91     17.16 o 
  -5   6   5      151.31      168.72     14.36 o 
  -4   6   5     1600.63     1486.67     27.40 o 
  -3   6   5      524.54      571.47     16.66 o 
  -2   6   5      481.00      458.27     24.32 o 
  -1   6   5       15.53       30.55     20.58 o 
   0   6   5     1646.66     1673.45     69.21 o 
   1   6   5     2526.11     2596.21     60.23 o 
   2   6   5     3113.71     3451.08     95.08 o 
   3   6   5     1053.55     1211.44     69.83 o 
   4   6   5     5018.09     5334.59    160.24 o 
   5   6   5       78.53       77.28      6.91 o 
   6   6   5      446.73      437.45     20.63 o 
   7   6   5      117.49       94.15     18.70 o 
   8   6   5      103.21      114.72     21.20 o 
   9   6   5      192.06      221.07     18.82 o 
  10   6   5      241.00      241.91     27.43 o 
  -7   7   5       14.20       16.47      9.67 o 
  -6   7   5       58.95       50.30     11.98 o 
  -5   7   5       14.16       13.23     10.91 o 
  -4   7   5       75.43       67.65     13.40 o 
  -3   7   5     1454.63     1438.86     28.18 o 
  -2   7   5      179.65      151.08     11.83 o 
  -1   7   5     1040.01     1028.14     31.17 o 
   0   7   5      238.91      308.00     33.05 o 
   1   7   5      360.62      433.10     29.18 o 
   2   7   5      708.02      968.52     40.71 o 
   3   7   5       56.83       55.49     26.19 o 
   4   7   5     4319.03     4503.13    243.79 o 
   5   7   5       10.15       11.82      7.65 o 
   6   7   5       16.54       18.27     11.64 o 
   7   7   5     1051.59     1167.78     34.92 o 
   8   7   5      528.51      514.38     33.05 o 
   9   7   5      126.80      146.76     16.87 o 
  10   7   5      227.26      230.16     17.13 o 
  -7   8   5       76.37       62.97     17.46 o 
  -6   8   5     1600.92     1555.21     41.77 o 
  -5   8   5      284.80      294.10     25.56 o 
  -4   8   5      509.77      543.56     24.71 o 
  -3   8   5      610.61      643.77     24.50 o 
  -2   8   5      325.90      336.06     22.45 o 
  -1   8   5     4234.24     4158.14    105.06 o 
   0   8   5     1773.47     1697.14     42.40 o 
   1   8   5      445.79      416.37     14.26 o 
   2   8   5       24.71       13.47      5.87 o 
   3   8   5       19.19       19.02      7.94 o 
   4   8   5       52.67       45.42      6.58 o 
   5   8   5       27.81       37.81      8.33 o 
   6   8   5      356.69      385.82     20.04 o 
   7   8   5       15.18       19.40     13.92 o 
   8   8   5       92.01       90.69     13.84 o 
   9   8   5        7.13       11.22     19.95 o 
  10   8   5       15.68       37.41     18.70 o 
  -6   9   5       53.73       44.90     11.18 o 
  -5   9   5      400.72      412.64     20.47 o 
  -4   9   5      153.74      149.53     15.87 o 
  -3   9   5     1452.42     1437.72     96.95 o 
  -2   9   5      797.36      810.74     29.93 o 
  -1   9   5       75.71       62.35     16.83 o 
   0   9   5       41.09       45.40      9.91 o 
   1   9   5     1029.94     1108.03     22.80 o 
   2   9   5       69.51       67.63      8.28 o 
   3   9   5       81.65       87.77      8.75 o 
   4   9   5      216.21      188.92     20.58 o 
   5   9   5      339.07      361.37     16.60 o 
   6   9   5      130.28      118.88     12.34 o 
   7   9   5      418.51      424.57     18.25 o 
   8   9   5      196.00      188.92     22.45 o 
   9   9   5      657.86      629.73     37.41 o 
  10   9   5      652.05      634.09     33.67 o 
  -6  10   5      232.29      201.06     12.69 o 
  -5  10   5      204.26      212.50     15.85 o 
  -4  10   5      153.35      160.63     16.29 o 
  -3  10   5        8.48        8.92      9.35 o 
  -2  10   5      616.32      616.65     18.02 o 
  -1  10   5      155.16      158.37     23.07 o 
   0  10   5      147.05      124.71     14.11 o 
   1  10   5       16.33       13.00      8.60 o 
   2  10   5      766.48      755.40     16.78 o 
   3  10   5      364.06      356.89     12.49 o 
   4  10   5      492.65      489.67     21.59 o 
   5  10   5       36.93       25.99     12.32 o 
   6  10   5      320.25      317.31     13.94 o 
   7  10   5       31.35       27.84     15.13 o 
   8  10   5      100.61       74.20     19.33 o 
   9  10   5      120.56       99.76     21.20 o 
  -5  11   5      231.80      261.25     14.99 o 
  -4  11   5      353.37      333.66     18.70 o 
  -3  11   5       69.90       78.71     13.47 o 
  -2  11   5      210.81      221.96     27.43 o 
  -1  11   5      140.25      125.17     16.29 o 
   0  11   5      144.05      141.37     13.28 o 
   1  11   5      716.15      747.07     21.44 o 
   2  11   5        2.66        6.44      9.09 o 
   3  11   5       59.18       51.89      9.90 o 
   4  11   5       14.29       10.60     13.23 o 
   5  11   5        3.76        8.50     14.09 o 
   6  11   5        3.01        9.23     11.25 o 
   7  11   5      333.94      318.74     22.32 o 
   8  11   5      619.02      607.30     23.37 o 
   9  11   5      149.77      134.67     18.70 o 
  -4  12   5      156.52      148.49     13.67 o 
  -3  12   5      567.78      536.06     47.39 o 
  -2  12   5       12.31       12.13     13.03 o 
  -1  12   5       10.30        1.35     11.33 o 
   0  12   5      474.97      447.29     19.26 o 
   1  12   5      618.13      677.08     21.26 o 
   2  12   5      597.23      607.85     16.83 o 
   3  12   5       75.09       90.24     14.82 o 
   4  12   5      208.33      214.93     18.45 o 
   5  12   5      170.66      175.08     17.82 o 
   6  12   5     1277.84     1269.48     29.81 o 
   7  12   5      197.52      182.61     18.20 o 
   8  12   5        7.03        7.48     14.34 o 
  -3  13   5       42.85       48.79      8.99 o 
  -2  13   5      295.34      286.78     14.98 o 
  -1  13   5       24.73       29.29     10.45 o 
   0  13   5      174.00      188.33     14.05 o 
   1  13   5        9.63       12.16      9.77 o 
   2  13   5      337.58      346.83     20.94 o 
   3  13   5       58.50       65.22     14.68 o 
   4  13   5       34.85       33.37     13.84 o 
   5  13   5      125.93      149.14     14.14 o 
   6  13   5      424.25      444.54     18.85 o 
   7  13   5       62.45       56.74     17.46 o 
  -2  14   5       27.34       31.80     11.02 o 
  -1  14   5      477.57      520.80     21.55 o 
   0  14   5       22.87       31.71     12.58 o 
   1  14   5        4.43        8.45     12.13 o 
   2  14   5       45.89       31.80     19.95 o 
   3  14   5       88.53       83.39     13.58 o 
   4  14   5      972.41     1039.25     52.69 o 
   5  14   5      141.22      159.45     13.04 o 
   6  14   5       78.88       48.63     16.83 o 
   1  15   5       93.38       92.90     18.70 o 
   2  15   5       66.33       61.73     17.46 o 
   3  15   5      158.06      188.29     21.82 o 
   4  15   5        3.62        9.00      8.75 o 
  -5 -10   6      118.05      105.37     17.46 o 
  -4 -10   6       18.59       29.93     14.96 o 
  -3 -10   6        0.85       -0.62     13.72 o 
  -2 -10   6      142.37      115.35     19.33 o 
  -1 -10   6      158.12      144.03     18.70 o 
   0 -10   6      226.92      200.14     20.58 o 
   1 -10   6       38.77       48.01     14.34 o 
   2 -10   6       92.63       74.82     15.59 o 
  -6  -9   6       65.25       57.10     10.35 o 
  -5  -9   6       14.12        5.61     14.96 o 
  -4  -9   6      263.22      190.16     24.32 o 
  -3  -9   6      244.90      228.82     26.19 o 
  -2  -9   6      164.29      150.88     23.07 o 
  -1  -9   6      176.36      151.02     15.41 o 
   0  -9   6      215.54      231.75     17.41 o 
   1  -9   6       93.36      108.66     13.84 o 
   2  -9   6      151.59      171.46     22.45 o 
   3  -9   6        3.05        4.99     15.59 o 
   4  -9   6        8.23        0.00     14.34 o 
  -7  -8   6      157.85      183.31     21.82 o 
  -6  -8   6       91.07       77.31     19.33 o 
  -5  -8   6        8.97       16.83     18.70 o 
  -4  -8   6       40.13       54.04     13.63 o 
  -3  -8   6        8.77       10.60     20.58 o 
  -2  -8   6      295.95      316.11     30.55 o 
  -1  -8   6       21.13       27.43     17.46 o 
   0  -8   6       46.05       39.28     18.70 o 
   1  -8   6       21.47       36.36     14.03 o 
   2  -8   6       11.37        4.17     12.58 o 
   3  -8   6      473.20      458.44     21.83 o 
   4  -8   6       52.30       62.97     19.33 o 
   5  -8   6      104.52       97.70     11.97 o 
  -7  -7   6        6.38       11.85     17.46 o 
  -6  -7   6      996.09     1027.51     46.14 o 
  -5  -7   6       11.91       13.72     21.20 o 
  -4  -7   6      304.50      284.31     28.68 o 
  -3  -7   6      506.42      522.49     32.42 o 
  -2  -7   6      165.56      162.11     24.32 o 
  -1  -7   6      281.41      311.75     28.68 o 
   0  -7   6      275.92      264.36     26.19 o 
   1  -7   6        8.35        1.25     17.46 o 
   2  -7   6      897.80      897.35     77.62 o 
   3  -7   6      342.06      313.01     20.77 o 
   4  -7   6      723.95      731.69     26.37 o 
   5  -7   6      579.89      634.97     25.32 o 
   6  -7   6       15.97       14.40      9.58 o 
  -8  -6   6       15.05       15.59     17.46 o 
  -7  -6   6      133.71      147.14     26.19 o 
  -6  -6   6      135.38      140.29     28.68 o 
  -5  -6   6      135.34      140.29     28.06 o 
  -4  -6   6       19.34       18.08     19.95 o 
  -3  -6   6      960.31     1043.10     43.02 o 
  -2  -6   6      725.89      732.92     40.84 o 
  -1  -6   6      445.53      460.76     30.55 o 
   0  -6   6      371.43      361.00     28.68 o 
   1  -6   6      682.38      649.05     35.54 o 
   2  -6   6      144.87      154.00     21.82 o 
   3  -6   6      319.11      301.62     15.92 o 
   4  -6   6     1031.00     1015.65     26.03 o 
   5  -6   6      739.65      739.66     22.28 o 
   6  -6   6      428.27      420.22     21.38 o 
   7  -6   6        1.56       -3.01      8.39 o 
  -8  -5   6      110.00       80.04     15.59 o 
  -7  -5   6        6.45       11.02     12.65 o 
  -6  -5   6      392.20      417.12     37.41 o 
  -5  -5   6       26.64       35.54     22.45 o 
  -4  -5   6       87.50      126.57     24.32 o 
  -3  -5   6     1330.03     1278.16     46.76 o 
  -2  -5   6      362.13      350.40     26.19 o 
  -1  -5   6      610.51      628.20     21.74 o 
   0  -5   6      156.69      150.88     21.20 o 
   1  -5   6      103.73       90.41     16.83 o 
   2  -5   6      954.22      983.87     39.90 o 
   3  -5   6     2023.48     2012.10     37.01 o 
   4  -5   6       92.91       92.82     10.58 o 
   5  -5   6       77.09       91.36     10.71 o 
   6  -5   6       61.54       55.17     13.48 o 
   7  -5   6       51.92       48.72     12.13 o 
  -8  -4   6        8.36       11.35     12.28 o 
  -7  -4   6       77.95       79.18     26.19 o 
  -6  -4   6      108.79      147.77     28.68 o 
  -5  -4   6     1717.05     1845.54     61.10 o 
  -4  -4   6     2323.76     2432.86     65.47 o 
  -3  -4   6       74.59       75.44     18.70 o 
  -2  -4   6      182.37      175.20     19.33 o 
  -1  -4   6      325.36      313.62     22.45 o 
   0  -4   6      236.66      235.15     13.84 o 
   1  -4   6     1858.67     1621.08     46.14 o 
   2  -4   6      155.47      142.78     19.33 o 
   3  -4   6       10.25       14.56      9.11 o 
   4  -4   6       22.39       26.43      8.17 o 
   5  -4   6      841.48      835.68     17.94 o 
   6  -4   6       16.96       14.81      8.73 o 
   7  -4   6      290.52      302.29     19.03 o 
   8  -4   6       14.13       21.82     15.59 o 
  -9  -3   6       83.77       80.43     16.83 o 
  -8  -3   6      237.22      250.66     18.06 o 
  -7  -3   6       34.54       43.64     23.07 o 
  -6  -3   6      371.07      403.40     33.67 o 
  -5  -3   6       20.97       18.08     18.08 o 
  -4  -3   6      116.22      119.09     21.82 o 
  -3  -3   6     1860.67     1803.76     49.88 o 
  -2  -3   6       63.46       79.81     14.96 o 
   0  -3   6      211.70      161.56     15.51 o 
   1  -3   6      139.86      176.79     14.35 o 
   2  -3   6     1078.36     1096.56     31.68 o 
   3  -3   6     1299.87     1405.52     30.64 o 
   4  -3   6      326.82      305.89     10.75 o 
   5  -3   6       22.25       19.83      7.21 o 
   6  -3   6      203.18      220.99     12.85 o 
   7  -3   6       51.72       43.49     12.10 o 
   8  -3   6        0.79        1.38     11.24 o 
  -9  -2   6      234.58      232.56     21.20 o 
  -8  -2   6       16.30       12.05     13.31 o 
  -7  -2   6      645.88      685.22     39.90 o 
  -6  -2   6      471.55      441.43     34.29 o 
  -5  -2   6      682.13      643.44     35.54 o 
  -4  -2   6      712.68      655.29     33.67 o 
  -3  -2   6       70.46       88.54     14.96 o 
  -2  -2   6     2766.95     2521.40    127.19 o 
  -1  -2   6     1853.86     1786.93    104.12 o 
   0  -2   6     1958.41     1841.79     99.14 o 
   1  -2   6     2090.97     2282.60    103.50 o 
   2  -2   6       66.96       43.64     24.32 o 
   3  -2   6      675.15      700.80     29.30 o 
   4  -2   6      643.21      722.54     21.48 o 
   5  -2   6       24.22       29.31      7.50 o 
   6  -2   6        6.36       10.27      8.41 o 
   7  -2   6       20.66       18.20     11.37 o 
   8  -2   6      613.37      591.73     25.39 o 
   9  -2   6        3.47        0.79     10.11 o 
  -9  -1   6       24.06       16.21     14.34 o 
  -8  -1   6      436.02      451.03     22.43 o 
  -7  -1   6       25.84       43.86     13.44 o 
  -6  -1   6      467.70      470.91     22.04 o 
  -5  -1   6      146.04      136.32     13.72 o 
  -4  -1   6      321.48      336.47     15.28 o 
  -3  -1   6       11.11       17.46     13.09 o 
  -2  -1   6      683.34      559.90     61.10 o 
  -1  -1   6     5276.79     5076.47    162.11 o 
   0  -1   6       38.94       52.37     28.06 o 
   1  -1   6    12885.04    14090.28    235.06 o 
   2  -1   6        1.30        4.63     14.08 o 
   3  -1   6       27.12       42.40     25.56 o 
   4  -1   6     1538.49     1442.76     41.77 o 
   5  -1   6       22.36       18.10      7.76 o 
   6  -1   6      161.71      174.97     16.53 o 
   7  -1   6        8.19        8.88     11.10 o 
   8  -1   6      149.08      154.91     17.41 o 
   9  -1   6      100.30       97.02     11.15 o 
  -9   0   6        2.67        9.34     10.35 o 
  -8   0   6      135.88      127.85     16.74 o 
  -7   0   6      274.18      273.09     29.30 o 
  -6   0   6      428.37      394.25     20.47 o 
  -5   0   6      250.18      267.83     12.63 o 
  -4   0   6       45.73       68.43      7.90 o 
  -3   0   6     2393.08     2571.90    113.48 o 
  -2   0   6     2525.51     2653.58    112.23 o 
  -1   0   6     2518.66     2296.94    102.25 o 
   0   0   6        3.78       10.60     25.56 o 
   1   0   6       33.98       33.05     21.20 o 
   2   0   6     6815.48     7256.82    140.91 o 
   3   0   6       30.56        8.73     20.58 o 
   4   0   6      118.92      100.91     10.11 o 
   5   0   6       27.84       25.49      7.01 o 
   6   0   6      632.89      641.57     36.16 o 
   7   0   6      258.00      260.62     29.30 o 
   8   0   6       33.61       33.65     14.32 o 
   9   0   6      345.82      375.39     21.60 o 
  10   0   6        8.65       -0.62     13.72 o 
  -9   1   6       85.79       84.82     11.53 o 
  -8   1   6      135.16      129.19     16.29 o 
  -7   1   6      186.26      222.42     20.03 o 
  -6   1   6       89.12      109.89     24.94 o 
  -5   1   6      505.80      473.10     24.63 o 
  -4   1   6      362.05      376.94     13.02 o 
  -3   1   6      104.46       68.17     18.09 o 
  -2   1   6     1196.06     1291.78     45.83 o 
  -1   1   6       26.65       18.70     23.69 o 
   0   1   6      506.78      590.45     48.01 o 
   1   1   6      362.99      389.68     38.03 o 
   2   1   6     3807.40     3823.25     97.26 o 
   3   1   6     1561.20     1535.66     67.34 o 
   4   1   6      424.23      365.99     37.41 o 
   5   1   6      152.68      139.81      8.24 o 
   6   1   6       31.65       22.45     14.34 o 
   7   1   6      316.96      303.64     29.30 o 
   9   1   6        2.49        6.29     12.56 o 
  10   1   6       16.51       18.49     10.79 o 
  -9   2   6        6.24        4.59      8.39 o 
  -8   2   6      110.16      102.37     15.53 o 
  -7   2   6      260.29      206.14     14.36 o 
  -6   2   6        1.39        0.57      9.95 o 
  -5   2   6      660.76      618.76     22.61 o 
  -4   2   6     2232.49     2178.87     35.42 o 
  -3   2   6       72.65       57.90     16.94 o 
  -2   2   6     4727.42     5395.36     88.95 o 
  -1   2   6     2028.08     2232.39     46.51 o 
   0   2   6    14958.71    15110.17    126.71 o 
   1   2   6     6439.36     6211.85     96.33 o 
   2   2   6     1156.86      944.53     37.72 o 
   3   2   6     2267.69     2228.98     77.31 o 
   4   2   6     2811.03     2782.64     94.77 o 
   5   2   6     1317.46     1488.87     28.66 o 
   6   2   6      828.18      780.75     32.42 o 
   7   2   6       33.70       38.46     10.79 o 
   8   2   6      182.85      179.57     19.33 o 
   9   2   6      357.25      344.79     29.93 o 
  10   2   6      111.66      140.32     15.61 o 
  -8   3   6      315.92      345.93     15.26 o 
  -7   3   6      239.87      264.90     15.57 o 
  -6   3   6      330.78      324.06     16.22 o 
  -5   3   6      224.64      211.81     11.06 o 
  -4   3   6       54.81       59.71      6.90 o 
  -3   3   6       19.12       11.65      6.14 o 
  -2   3   6     2138.38     2307.83    133.74 o 
  -1   3   6     2789.14     3303.27     62.04 o 
   0   3   6     3652.76     4093.53     53.85 o 
   1   3   6     1267.24     1216.55     31.56 o 
   2   3   6      408.96      350.40     33.67 o 
   3   3   6     1323.41     1226.39     43.74 o 
   4   3   6      595.79      564.26     43.02 o 
   5   3   6      557.66      564.89     21.82 o 
   6   3   6       54.38       67.69      8.40 o 
   7   3   6      933.28     1058.87     23.36 o 
   8   3   6        7.81       14.96     14.96 o 
   9   3   6      169.52      175.71     14.65 o 
  10   3   6      108.73       80.43     19.95 o 
  -8   4   6       75.15       75.07     12.88 o 
  -7   4   6       22.79       25.12      8.95 o 
  -6   4   6      718.55      726.24     18.98 o 
  -5   4   6      241.82      227.93     11.76 o 
  -4   4   6      257.85      249.19     10.69 o 
  -3   4   6     2196.40     2314.54     28.71 o 
  -2   4   6     6208.03     6544.79    142.16 o 
  -1   4   6     7602.73     8209.51    151.51 o 
   0   4   6       76.40       61.02     13.72 o 
   1   4   6     3379.50     3446.04    105.06 o 
   2   4   6      981.60      992.60     54.87 o 
   3   4   6     1054.10     1076.36     39.95 o 
   4   4   6      751.12      814.97     39.81 o 
   5   4   6      602.28      612.27     20.08 o 
   6   4   6      482.29      475.75     24.94 o 
   7   4   6       13.85       12.25     10.55 o 
   8   4   6      305.06      357.26     27.43 o 
   9   4   6       13.43        6.22     11.53 o 
  10   4   6        5.00       19.33     17.46 o 
  -8   5   6      203.56      206.29     11.89 o 
  -7   5   6       75.00       93.21     12.39 o 
  -6   5   6      180.20      185.68     13.68 o 
  -5   5   6       11.27       13.37      8.27 o 
  -4   5   6      240.11      239.80     10.92 o 
  -3   5   6      176.44      170.02      8.64 o 
  -2   5   6      106.13       66.71     25.56 o 
  -1   5   6      571.19      490.06     42.40 o 
   0   5   6       36.22       36.59     11.36 o 
   1   5   6     3747.95     3709.37     79.18 o 
   2   5   6      116.69      162.15     19.14 o 
   3   5   6      829.75     1084.27     38.97 o 
   4   5   6     2125.94     2533.76     65.51 o 
   5   5   6      701.98      802.59     24.77 o 
   6   5   6     1660.38     1605.38     28.39 o 
   7   5   6      141.69      134.05     18.70 o 
   8   5   6        6.71        3.74     16.21 o 
   9   5   6      218.55      217.40     18.27 o 
  10   5   6       13.63        6.23     18.08 o 
  -8   6   6       74.60       54.87     13.72 o 
  -7   6   6        8.61        8.71     10.31 o 
  -6   6   6      140.22      136.04     13.92 o 
  -5   6   6     1249.45     1318.29     29.89 o 
  -4   6   6      801.45      856.38     22.17 o 
  -3   6   6     2617.43     2635.46     24.56 o 
  -2   6   6     2377.04     2379.59     31.31 o 
  -1   6   6     4151.96     4217.92    119.71 o 
   0   6   6      292.80      321.87     24.44 o 
   1   6   6      947.07      987.19     39.67 o 
   2   6   6     2480.72     2508.75     70.14 o 
   3   6   6     9168.53     9476.45    194.53 o 
   5   6   6      855.12      789.79     22.00 o 
   6   6   6      427.12      379.15     15.67 o 
   7   6   6      335.58      332.94     26.19 o 
   8   6   6      348.43      367.86     28.68 o 
   9   6   6        2.01       -1.25     16.83 o 
  10   6   6       30.47       46.76     18.08 o 
  -7   7   6      115.84      125.16     14.76 o 
  -6   7   6      316.11      341.20     17.27 o 
  -5   7   6       48.56       57.59     11.85 o 
  -4   7   6      188.11      200.44     11.50 o 
  -3   7   6      455.55      433.79     13.56 o 
  -2   7   6      327.49      352.92     12.98 o 
  -1   7   6     2493.55     2566.76     82.61 o 
   0   7   6      886.69      859.03     40.78 o 
   1   7   6     1315.13     1550.87     52.38 o 
   2   7   6      639.42      683.92     36.92 o 
   3   7   6      116.25       81.05     12.47 o 
   4   7   6    11430.36    11241.73     85.34 o 
   5   7   6      158.14      137.22      8.67 o 
   6   7   6       96.15       97.09     14.30 o 
   7   7   6       22.33        7.57     13.84 o 
   8   7   6      137.17      136.54     22.45 o 
   9   7   6        9.95        7.48     17.46 o 
  10   7   6        2.19       11.22     19.33 o 
  -7   8   6        6.31        0.62     14.34 o 
  -6   8   6       35.85       14.96     17.46 o 
  -5   8   6      874.53      919.13     30.89 o 
  -4   8   6       21.39       24.35     10.29 o 
  -3   8   6     1673.76     1720.57     46.65 o 
  -2   8   6       25.19       29.01      9.67 o 
  -1   8   6      118.58      115.45     10.47 o 
   0   8   6     1380.19     1369.19     38.03 o 
   1   8   6      364.34      353.74     12.21 o 
   2   8   6      347.74      313.67     11.62 o 
   3   8   6      458.12      402.47     13.03 o 
   4   8   6     5506.57     5610.91     78.25 o 
   5   8   6     1861.08     1813.59     26.78 o 
   6   8   6       12.71        6.80     12.18 o 
   7   8   6        2.56       11.34     13.84 o 
   8   8   6      197.87      188.29     24.32 o 
   9   8   6      164.22      165.85     22.45 o 
  10   8   6      312.53      360.38     28.68 o 
  -6   9   6      118.44      105.37     18.70 o 
  -5   9   6      220.02      224.47     16.42 o 
  -4   9   6       62.99       67.63     13.88 o 
  -3   9   6       10.12       15.99     11.63 o 
  -2   9   6      821.18      851.26     24.58 o 
  -1   9   6      236.69      231.32     22.45 o 
   0   9   6      445.50      391.59     17.85 o 
   1   9   6      277.90      271.74     12.34 o 
   2   9   6      193.23      203.63     11.28 o 
   3   9   6       21.90       34.58      9.47 o 
   4   9   6      928.51      902.72     25.32 o 
   5   9   6      532.93      565.98     19.61 o 
   6   9   6       24.05       22.27     12.55 o 
   7   9   6       12.71        6.35     13.84 o 
   8   9   6       33.30       33.18     12.56 o 
   9   9   6        3.70        2.49     18.08 o 
  10   9   6       63.88       64.22     18.08 o 
  -6  10   6       14.93       12.47     13.72 o 
  -5  10   6      279.28      245.55     16.05 o 
  -4  10   6       43.47       52.39     13.44 o 
  -3  10   6       88.49       85.01     13.76 o 
  -2  10   6      210.23      189.41     15.58 o 
  -1  10   6      124.79      164.60     23.69 o 
   0  10   6      140.51      129.31     17.46 o 
   1  10   6       28.25       34.12      9.23 o 
   2  10   6       12.57       15.49      6.97 o 
   3  10   6      582.06      576.44     24.00 o 
   4  10   6       68.47       88.72     12.96 o 
   5  10   6       17.46       14.96     16.83 o 
   6  10   6        2.59        6.70      8.77 o 
   7  10   6        8.52        3.44     10.54 o 
   8  10   6      697.92      674.62     35.54 o 
   9  10   6      348.28      255.63     26.19 o 
  -5  11   6        6.94       11.32      8.59 o 
  -4  11   6      387.25      388.23     18.45 o 
  -3  11   6      144.88      148.98     14.96 o 
  -2  11   6       44.30       34.65     14.97 o 
  -1  11   6       17.14       18.39     14.55 o 
   0  11   6        7.38        7.20     10.66 o 
   1  11   6       97.62       84.90     11.37 o 
   2  11   6     1042.47     1073.44     22.83 o 
   3  11   6        2.28        7.05      7.93 o 
   4  11   6      524.63      541.05     23.32 o 
   5  11   6       39.56       43.98     14.03 o 
   6  11   6      579.81      607.89     22.51 o 
   7  11   6       49.41       26.80     16.03 o 
   8  11   6        5.25        4.99     15.59 o 
   9  11   6       59.80       61.85     11.36 o 
  -4  12   6       23.33       21.82      9.70 o 
  -3  12   6      152.90      166.12     15.85 o 
  -2  12   6      245.67      253.51     19.17 o 
  -1  12   6      243.73      262.71     16.55 o 
   0  12   6        3.01        4.12     11.33 o 
   1  12   6      142.07      144.34     13.65 o 
   2  12   6      280.88      283.60     17.51 o 
   3  12   6      395.00      379.27     17.31 o 
   4  12   6      203.81      195.76     20.26 o 
   5  12   6      104.02      113.24     16.24 o 
   6  12   6      329.23      293.46     17.39 o 
   7  12   6      363.61      371.55     22.92 o 
   8  12   6        3.28       17.46     15.59 o 
  -3  13   6        4.83        4.29      8.09 o 
  -2  13   6      253.01      253.51     14.28 o 
  -1  13   6      121.44      112.12     12.76 o 
   0  13   6      619.13      667.56     21.70 o 
   1  13   6        8.74       10.54     10.44 o 
   2  13   6      124.87      132.11     12.80 o 
   3  13   6      186.33      178.31     16.60 o 
   4  13   6      422.85      410.26     25.87 o 
   5  13   6      507.74      550.73     21.04 o 
   6  13   6        8.96        8.29     10.75 o 
   7  13   6      379.71      350.99     20.77 o 
  -2  14   6       89.62       99.16     11.68 o 
  -1  14   6       71.58       88.33     10.44 o 
   0  14   6      127.60      131.79     11.74 o 
   1  14   6      461.74      495.14     23.39 o 
   2  14   6      573.63      536.40     24.63 o 
   3  14   6      123.44       99.76     22.45 o 
   4  14   6       55.90       43.84     12.51 o 
   5  14   6       66.52       51.99     11.30 o 
   6  14   6       33.48       30.27     12.87 o 
   0  15   6       94.81      112.85     18.08 o 
   1  15   6        1.18      -21.20     18.70 o 
   2  15   6      189.30      216.35     21.82 o 
   3  15   6      312.48      360.38     26.81 o 
   4  15   6       22.34       10.19      9.67 o 
   5  15   6       39.36       36.05     10.03 o 
  -3 -10   7       32.99       26.81     13.09 o 
  -2 -10   7       27.96       21.20     11.85 o 
  -1 -10   7      120.52       96.64     15.59 o 
   0 -10   7        7.26        3.12     11.85 o 
   1 -10   7      153.90      142.16     16.83 o 
  -5  -9   7       19.30        1.25     14.34 o 
  -4  -9   7        8.05        5.61     14.96 o 
  -3  -9   7        4.44        3.74     14.96 o 
  -2  -9   7      385.11      414.62     29.30 o 
  -1  -9   7      281.60      256.21     17.38 o 
   0  -9   7       52.44       37.67     11.63 o 
   1  -9   7        2.42        3.05     10.79 o 
   2  -9   7       39.93       23.12      9.88 o 
   3  -9   7      176.38      141.53     18.70 o 
  -6  -8   7        9.40        4.26     10.11 o 
  -5  -8   7       22.68       26.79     12.07 o 
  -4  -8   7      241.04      288.03     18.71 o 
  -3  -8   7      152.78      162.73     23.69 o 
  -2  -8   7        5.48       11.85     19.33 o 
  -1  -8   7     1193.21     1189.62     48.63 o 
   0  -8   7      169.94      187.67     24.94 o 
   1  -8   7      173.37      155.77     16.74 o 
   2  -8   7        8.36        7.64     11.88 o 
   3  -8   7      509.30      503.21     21.83 o 
   4  -8   7      144.30      120.96     19.33 o 
  -7  -7   7      103.40       77.94     18.70 o 
  -6  -7   7       43.94       28.68     18.08 o 
  -5  -7   7       75.20       64.84     21.20 o 
  -4  -7   7      316.84      325.03     21.60 o 
  -3  -7   7       22.89       23.69     13.47 o 
  -2  -7   7       40.23       49.26     23.07 o 
  -1  -7   7       72.62       64.22     23.69 o 
   0  -7   7      256.27      249.40     27.43 o 
   1  -7   7      637.86      685.84     38.03 o 
   2  -7   7      324.30      335.22     21.35 o 
   3  -7   7        2.04        4.05     13.03 o 
   4  -7   7      203.75      213.25     16.68 o 
   5  -7   7       18.14        7.69      9.43 o 
  -7  -6   7        3.42       16.21     19.33 o 
  -6  -6   7      346.51      392.18     33.05 o 
  -5  -6   7      210.78      188.29     28.68 o 
  -4  -6   7      350.64      313.62     29.93 o 
  -3  -6   7      533.61      564.88     35.54 o 
  -2  -6   7      418.24      458.23     23.12 o 
  -1  -6   7      323.95      327.33     29.93 o 
   0  -6   7       87.37      101.01     23.07 o 
   1  -6   7      389.12      361.63     30.55 o 
   2  -6   7       44.23       33.67     19.95 o 
   3  -6   7     1172.68     1184.65     34.95 o 
   4  -6   7      387.86      419.09     18.00 o 
   5  -6   7      122.86      121.38     12.11 o 
   6  -6   7        4.57        2.81     10.58 o 
  -8  -5   7       16.29       11.22     14.96 o 
  -7  -5   7      272.17      258.75     27.43 o 
  -6  -5   7       79.49       91.03     25.56 o 
  -5  -5   7       19.64       41.15     25.56 o 
  -4  -5   7       82.17       89.78     25.56 o 
  -3  -5   7      375.98      358.51     31.17 o 
  -2  -5   7       11.88        9.01     12.32 o 
  -1  -5   7      173.35      164.20     14.91 o 
   0  -5   7      107.09      103.50     21.20 o 
   1  -5   7      153.78      162.11     22.45 o 
   2  -5   7       88.19       94.77     21.20 o 
   3  -5   7       55.40       58.31     10.78 o 
   4  -5   7     1625.45     1654.92     27.88 o 
   5  -5   7      340.74      348.75     14.88 o 
   6  -5   7      274.98      271.57     21.82 o 
   7  -5   7      127.13      113.10     11.63 o 
  -8  -4   7        4.83        7.75     10.03 o 
  -7  -4   7      121.07      130.82     29.30 o 
  -6  -4   7      410.66      431.65     23.21 o 
  -5  -4   7       98.91      111.60     26.19 o 
  -4  -4   7      489.15      522.49     35.54 o 
  -3  -4   7      247.32      246.28     27.43 o 
  -2  -4   7     1362.03     1382.28     46.14 o 
  -1  -4   7      198.75      167.46     14.53 o 
   0  -4   7       22.04       13.38      9.58 o 
   1  -4   7     1780.40     1831.19     53.00 o 
   2  -4   7      371.01      344.79     26.81 o 
   3  -4   7      637.24      676.90     24.20 o 
   4  -4   7      246.46      253.80     13.32 o 
   5  -4   7      908.57      943.46     22.29 o 
   6  -4   7      683.69      675.69     22.24 o 
   7  -4   7      283.78      283.43     17.82 o 
   8  -4   7       25.47       19.33     13.72 o 
  -8  -3   7      110.48      111.40     14.28 o 
  -7  -3   7      114.26      116.33     16.68 o 
  -6  -3   7      464.69      474.91     24.32 o 
  -5  -3   7     1140.64     1166.00     36.47 o 
  -4  -3   7       97.93       89.80     13.01 o 
  -3  -3   7     1472.63     1501.99     49.26 o 
  -2  -3   7      515.23      571.74     31.17 o 
  -1  -3   7     1657.66     1620.84     32.62 o 
   0  -3   7      683.99      671.79     21.35 o 
   1  -3   7      826.90      800.94     24.00 o 
   2  -3   7       87.13       83.55     18.08 o 
   3  -3   7      287.23      273.82     16.49 o 
   4  -3   7      555.99      608.31     22.05 o 
   5  -3   7        4.36        5.19      7.20 o 
   6  -3   7      313.39      313.94     13.97 o 
   7  -3   7       93.03       98.35     12.65 o 
   8  -3   7       55.92       55.49     19.95 o 
  -8  -2   7      166.52      141.53     14.72 o 
  -7  -2   7      159.06      132.83     17.64 o 
  -6  -2   7        8.95       23.19     14.03 o 
  -5  -2   7      108.94      107.77     15.42 o 
  -4  -2   7     1682.57     1804.43     36.91 o 
  -3  -2   7      123.96      147.63     12.13 o 
  -2  -2   7      337.65      373.47     24.94 o 
  -1  -2   7     1398.48     1456.48     42.40 o 
   0  -2   7     1720.07     1704.68     30.64 o 
   1  -2   7      113.10       67.34     11.96 o 
   2  -2   7       27.53       15.99      8.78 o 
   3  -2   7      369.01      437.69     26.19 o 
   4  -2   7     1119.31     1182.76     43.02 o 
   5  -2   7      442.75      419.30     14.40 o 
   6  -2   7       13.81       22.38      8.45 o 
   7  -2   7        2.14        5.73     10.92 o 
   8  -2   7      411.73      408.73     21.30 o 
   9  -2   7       53.04       53.00     15.59 o 
  -8  -1   7      132.34      114.10     21.82 o 
  -7  -1   7     1268.89     1120.70     33.18 o 
  -6  -1   7      227.26      235.34     19.38 o 
  -5  -1   7      541.20      491.93     33.05 o 
  -4  -1   7      243.88      256.40     12.47 o 
  -3  -1   7     1262.46     1217.24     21.56 o 
  -2  -1   7      857.57      970.15     34.29 o 
  -1  -1   7      843.64      802.43     71.70 o 
   0  -1   7      938.40      872.89     68.58 o 
   1  -1   7      362.13      561.14     53.00 o 
   2  -1   7       48.86       45.33     20.21 o 
   3  -1   7      107.76      119.30     16.52 o 
   4  -1   7      398.30      375.34     25.56 o 
   5  -1   7      408.76      369.33     13.19 o 
   6  -1   7      590.78      601.94     25.29 o 
   7  -1   7      385.76      401.26     19.50 o 
   8  -1   7      149.00      138.65     24.00 o 
   9  -1   7       50.50       78.32     13.09 o 
  -8   0   7      240.08      200.31     17.38 o 
  -7   0   7      117.61      115.56     16.60 o 
  -6   0   7       77.55       89.93     12.47 o 
  -5   0   7      268.17      295.18     12.42 o 
  -4   0   7     1751.98     1738.63     23.53 o 
  -3   0   7      417.40      398.63     11.18 o 
  -2   0   7     2002.58     2287.59    110.36 o 
  -1   0   7      402.92      572.99     60.48 o 
   0   0   7      124.09      149.01     33.67 o 
   1   0   7      242.84      244.41     36.16 o 
   2   0   7     3017.96     3077.55    102.88 o 
   3   0   7     2391.37     2263.27     46.76 o 
   4   0   7      137.12      157.74      9.16 o 
   5   0   7       51.10       46.85     10.15 o 
   6   0   7      153.42      193.28     26.19 o 
   7   0   7     1143.90     1135.06     34.95 o 
   8   0   7      692.44      649.71     23.21 o 
   9   0   7      250.87      269.69     18.52 o 
  -8   1   7       52.22       69.92     14.55 o 
  -7   1   7        8.51       10.89     13.88 o 
  -6   1   7      448.47      406.58     17.42 o 
  -5   1   7      178.75      158.26     10.31 o 
  -4   1   7      764.19      690.00     15.69 o 
  -3   1   7     1180.16     1036.48     17.19 o 
  -2   1   7       10.23        9.35     33.05 o 
  -1   1   7     2199.23     2168.50     96.64 o 
   0   1   7     1002.91     1223.29     72.33 o 
   1   1   7     1107.77     1267.56     70.45 o 
   2   1   7     5259.92     5291.57    127.82 o 
   3   1   7      103.40       85.10     16.05 o 
   4   1   7     1892.16     1863.26     22.07 o 
   5   1   7     3889.45     3960.95     40.37 o 
   6   1   7       27.82       45.51     17.46 o 
   7   1   7      733.52      763.15     41.77 o 
   8   1   7      145.00      142.16     26.19 o 
   9   1   7       10.16        6.32     12.76 o 
  10   1   7      134.99      137.93     13.23 o 
  -8   2   7       56.49       51.22     13.40 o 
  -7   2   7      380.82      404.84     17.57 o 
  -6   2   7      520.48      531.35     19.87 o 
  -5   2   7      165.70      173.95     12.75 o 
  -4   2   7      970.87      945.67     21.16 o 
  -3   2   7       20.11       10.18      6.30 o 
  -2   2   7      660.29      507.88     32.13 o 
  -1   2   7     3140.56     3619.34     78.73 o 
   0   2   7     7818.56     9000.72    178.94 o 
   1   2   7     2291.30     2464.84     55.88 o 
   2   2   7       40.37       50.50     19.95 o 
   3   2   7     3422.40     3261.48    101.01 o 
   4   2   7      314.77      327.08     22.13 o 
   5   2   7     1193.04     1149.72     27.05 o 
   6   2   7     1991.76     1984.27     40.11 o 
   7   2   7       63.02       63.46     12.73 o 
   8   2   7      105.39      105.02     13.78 o 
   9   2   7      116.44      142.74     17.57 o 
  10   2   7      233.95      230.48     16.24 o 
  -8   3   7      198.78      173.72     15.13 o 
  -7   3   7       66.01       53.70     11.53 o 
  -6   3   7      488.42      476.56     19.21 o 
  -5   3   7      149.45      137.53     12.47 o 
  -4   3   7      253.63      265.20     13.91 o 
  -3   3   7      204.46      219.44     11.21 o 
  -2   3   7      659.14      696.49     36.81 o 
  -1   3   7     3251.76     3054.15     71.62 o 
   0   3   7      413.37      449.24     25.35 o 
   1   3   7      815.73      597.39     28.85 o 
   2   3   7       28.97       21.20     18.70 o 
   3   3   7      456.15      448.15     30.08 o 
   4   3   7     1792.72     1728.40     30.08 o 
   5   3   7     2024.80     2043.70     33.24 o 
   6   3   7        1.27        4.43     10.03 o 
   7   3   7       57.31       57.67     10.24 o 
   8   3   7      201.95      214.77     16.49 o 
   9   3   7      136.85      129.69     17.46 o 
  10   3   7       45.14       43.02     16.21 o 
  -8   4   7      228.19      198.40     11.33 o 
  -7   4   7      437.78      429.27     17.81 o 
  -6   4   7      218.30      199.10     14.97 o 
  -5   4   7      160.53      164.21     11.08 o 
  -4   4   7      394.67      412.68     13.30 o 
  -3   4   7       18.70       26.50      6.22 o 
  -2   4   7      600.10      668.66     14.46 o 
  -1   4   7      301.02      252.84     24.20 o 
   0   4   7      938.45      906.55     34.45 o 
   1   4   7     2215.76     2227.21     55.74 o 
   2   4   7       10.27       33.05     19.95 o 
   3   4   7      247.57      297.36     24.84 o 
   4   4   7     2004.71     1788.91     29.42 o 
   5   4   7      761.70      712.74     21.18 o 
   6   4   7      159.04      152.43     13.58 o 
   7   4   7      145.31      147.62     11.81 o 
   8   4   7        5.81       14.96     15.59 o 
   9   4   7      151.60      160.03     15.36 o 
  -8   5   7       12.58       18.70     12.47 o 
  -7   5   7       95.17       89.14     11.50 o 
  -6   5   7      424.88      456.84     16.05 o 
  -5   5   7     1754.81     1743.10     27.16 o 
  -4   5   7      204.05      174.21     10.45 o 
  -3   5   7     3002.00     2969.25     30.22 o 
  -2   5   7       43.73       54.14      6.56 o 
  -1   5   7     2285.41     2649.60     62.97 o 
   0   5   7      501.64      520.12     29.02 o 
   1   5   7      719.33      835.18     36.72 o 
   2   5   7    11025.82    10947.89    187.05 o 
   3   5   7     2342.86     2441.30     62.17 o 
   4   5   7      261.51      221.38     10.17 o 
   5   5   7       71.43       67.86     12.13 o 
   6   5   7      229.53      242.83     13.64 o 
   7   5   7      205.27      217.93     16.29 o 
   8   5   7      412.32      379.08     29.30 o 
   9   5   7      132.49      136.54     21.82 o 
  10   5   7       76.37       63.13     11.97 o 
  -7   6   7        9.18       20.58     16.21 o 
  -6   6   7      156.26      169.91     14.73 o 
  -5   6   7     2216.12     2270.71     30.74 o 
  -4   6   7       33.09       32.89      8.42 o 
  -3   6   7        3.03        3.02      6.69 o 
  -2   6   7     1318.79     1257.83     20.54 o 
   0   6   7     1252.56     1282.29     77.62 o 
   1   6   7     1309.02     1431.82     49.77 o 
   2   6   7       50.37       29.46     17.18 o 
   3   6   7       49.21       39.90     25.56 o 
   4   6   7      716.99      751.68     24.16 o 
   5   6   7       47.37       48.49     11.81 o 
   6   6   7      127.83      134.66     12.27 o 
   7   6   7      380.90      396.50     20.06 o 
   8   6   7      122.70      135.30     23.07 o 
   9   6   7       82.98       87.29     19.33 o 
  10   6   7       28.55       28.12     10.93 o 
  -7   7   7      210.20      213.23     22.45 o 
  -6   7   7       27.79       30.25     13.20 o 
  -5   7   7      533.01      521.30     20.39 o 
  -4   7   7      614.89      600.72     20.47 o 
  -3   7   7      444.18      454.64     15.75 o 
  -2   7   7      433.26      425.43     13.67 o 
  -1   7   7      339.14      314.01     10.90 o 
   0   7   7      683.39      621.90     18.06 o 
   1   7   7       89.60      104.85      8.19 o 
   2   7   7      100.77      121.25      9.41 o 
   3   7   7        2.76        9.66      7.71 o 
   4   7   7       33.73       52.37     14.96 o 
   5   7   7      111.81      131.69     10.86 o 
   6   7   7      624.72      656.83     22.56 o 
   7   7   7       37.62       39.39     15.68 o 
   8   7   7        4.84       11.22     19.33 o 
   9   7   7       57.15       35.54     17.46 o 
  10   7   7      237.49      238.80     26.19 o 
  -7   8   7       52.61       57.98     15.59 o 
  -6   8   7       29.65       32.42     19.33 o 
  -5   8   7      135.18      137.79     23.07 o 
  -4   8   7      482.17      521.65     21.22 o 
  -3   8   7      172.61      186.48     14.97 o 
  -2   8   7       28.71       32.53     10.35 o 
  -1   8   7     2556.22     2435.73     42.40 o 
   0   8   7        7.88        6.27      6.03 o 
   1   8   7       31.12       30.45      6.50 o 
   2   8   7      491.21      459.70     17.19 o 
   3   8   7      168.18      174.97     14.03 o 
   4   8   7     1906.68     2012.85     27.97 o 
   5   8   7      211.56      204.23     10.14 o 
   6   8   7       35.88       41.91     10.06 o 
   7   8   7      193.84      227.25     20.41 o 
   8   8   7      290.08      268.10     26.19 o 
   9   8   7        2.16       -1.87     16.21 o 
  10   8   7      448.64      423.35     29.93 o 
  -6   9   7        4.09        3.74     14.34 o 
  -5   9   7      445.56      447.67     29.93 o 
  -4   9   7      851.18      872.72     26.41 o 
  -3   9   7      383.81      360.81     18.73 o 
  -2   9   7        1.97       -0.89     10.30 o 
  -1   9   7      205.42      213.23     21.82 o 
   0   9   7     1386.04     1387.68     43.33 o 
   1   9   7        8.36        6.92      7.58 o 
   2   9   7      130.09      125.50      9.78 o 
   3   9   7       57.25       53.76      8.40 o 
   4   9   7     3752.81     3719.72     48.46 o 
   5   9   7      378.05      394.54     13.58 o 
   6   9   7      132.33      136.67     15.67 o 
   7   9   7       53.50       71.32     16.38 o 
   8   9   7      661.75      635.96     34.29 o 
   9   9   7      402.84      385.94     28.06 o 
  10   9   7        2.64        6.23     16.83 o 
  -5  10   7        2.04       -3.74     15.59 o 
  -4  10   7       65.96       58.92     13.67 o 
  -3  10   7      265.13      284.58     18.26 o 
  -2  10   7      662.06      675.64     23.34 o 
  -1  10   7       13.51       12.25     13.20 o 
   0  10   7      283.74      306.99     19.17 o 
   1  10   7     1061.22      991.04     22.79 o 
   2  10   7      357.44      403.18     15.58 o 
   3  10   7      248.70      245.68     13.25 o 
   4  10   7        4.76        8.55     10.74 o 
   5  10   7     1537.39     1529.55     42.40 o 
   6  10   7       15.70       21.83     12.65 o 
   7  10   7      122.82      106.81     15.77 o 
   8  10   7      170.14      169.63     15.21 o 
   9  10   7      317.64      311.90     26.19 o 
  -5  11   7      150.59      150.73     12.76 o 
  -4  11   7        1.70        3.51      8.82 o 
  -3  11   7        3.77        1.34      9.76 o 
  -2  11   7       11.12        7.31     13.88 o 
  -1  11   7      133.24      145.25     17.41 o 
   0  11   7      178.63      176.85     14.01 o 
   1  11   7      396.07      421.24     17.86 o 
   2  11   7     1836.04     1882.46     31.55 o 
   3  11   7       38.96       32.41      8.33 o 
   4  11   7      242.45      221.28     14.03 o 
   5  11   7       34.84       34.27     13.44 o 
   6  11   7      127.98      128.92     14.50 o 
   7  11   7      341.14      346.22     18.85 o 
   8  11   7       77.03       64.84     19.33 o 
   9  11   7      127.04      118.17     12.42 o 
  -4  12   7       52.54       50.56     10.11 o 
  -3  12   7       75.70       73.82     13.44 o 
  -2  12   7       33.53       35.86     13.88 o 
  -1  12   7      103.64      105.09     12.96 o 
   0  12   7     1162.45     1152.46     27.48 o 
   1  12   7       14.94       16.34     10.79 o 
   2  12   7        7.86        8.64     10.43 o 
   3  12   7      141.01      154.83     13.08 o 
   4  12   7      256.55      234.72     15.00 o 
   5  12   7     1368.23     1334.63     55.49 o 
   6  12   7       70.24       67.02     12.50 o 
   7  12   7       21.31       17.32     15.26 o 
   8  12   7       14.28       16.83     11.02 o 
  -3  13   7      379.23      356.52     13.80 o 
  -2  13   7      180.29      170.86     12.59 o 
  -1  13   7       89.58       91.90     12.45 o 
   0  13   7      352.41      363.09     17.28 o 
   1  13   7       29.01       27.63     11.02 o 
   2  13   7      200.49      209.05     17.62 o 
   3  13   7     1356.69     1393.25     28.67 o 
   4  13   7       28.92       33.20     13.40 o 
   5  13   7       95.27       94.92     13.00 o 
   6  13   7      147.79      176.07     19.32 o 
   7  13   7       54.71       37.47     13.33 o 
   8  13   7       37.75       33.67     13.72 o 
  -1  14   7      432.08      441.31     15.95 o 
   0  14   7       10.04        8.41      9.30 o 
   1  14   7       13.71       16.97      9.89 o 
   2  14   7      187.79      151.72     16.74 o 
   3  14   7      957.97      933.37     41.15 o 
   4  14   7      235.64      261.18     17.13 o 
   5  14   7        3.70        8.51      9.95 o 
   6  14   7       33.44       35.78     12.58 o 
   1  15   7      193.33      183.90     21.20 o 
   2  15   7        6.29        1.25     14.34 o 
   3  15   7       12.35       20.58     13.72 o 
   4  15   7      185.06      199.52     20.58 o 
   5  15   7       35.77       41.45      8.76 o 
  -3  -9   8       59.06       73.57     16.83 o 
  -2  -9   8      115.49      104.75     18.70 o 
  -1  -9   8        6.12        1.87     13.72 o 
   0  -9   8      150.37      144.36     13.23 o 
   1  -9   8      108.85       94.48     11.46 o 
   2  -9   8       26.32       24.94     13.72 o 
  -5  -8   8        0.48       -1.42     10.03 o 
  -4  -8   8       64.72       72.95     18.08 o 
  -3  -8   8      133.13      135.92     21.82 o 
  -2  -8   8       19.21       11.85     18.70 o 
  -1  -8   8        7.71        4.99     18.08 o 
   0  -8   8      278.20      272.16     18.96 o 
   1  -8   8       37.76       40.53     13.00 o 
   2  -8   8      269.90      297.73     18.06 o 
   3  -8   8       11.90       14.45     10.03 o 
   4  -8   8        1.65        0.62     11.85 o 
  -6  -7   8       36.38       32.73     11.24 o 
  -5  -7   8      283.26      285.35     18.96 o 
  -4  -7   8      143.72      113.81     15.71 o 
  -3  -7   8        0.63       16.03     12.56 o 
  -2  -7   8      418.89      488.19     34.92 o 
  -1  -7   8      918.97      895.33     44.27 o 
   0  -7   8      105.75      113.48     23.07 o 
   1  -7   8      121.72       97.26     23.07 o 
   2  -7   8       14.21       24.59     13.76 o 
   3  -7   8      260.00      255.70     18.64 o 
   4  -7   8      123.93      138.83     13.84 o 
   5  -7   8        7.13        3.12     13.72 o 
  -6  -6   8      107.51      118.46     23.07 o 
  -5  -6   8      456.44      498.17     34.92 o 
  -4  -6   8      216.78      219.79     20.06 o 
  -3  -6   8      782.36      813.16     29.70 o 
  -2  -6   8       44.82       48.59     14.23 o 
  -1  -6   8      124.26      108.49     24.32 o 
   0  -6   8     1326.97     1400.36     53.62 o 
   1  -6   8       45.51       38.66     21.82 o 
   2  -6   8      332.03      348.53     31.17 o 
   3  -6   8      111.70      101.92     16.49 o 
   4  -6   8      414.18      420.67     25.56 o 
   5  -6   8      199.41      213.94     12.95 o 
   6  -6   8       42.67       44.01      9.70 o 
  -7  -5   8      175.45      179.57     24.32 o 
  -6  -5   8      209.37      186.42     27.43 o 
  -5  -5   8       57.55       98.51     26.81 o 
  -4  -5   8     1208.60     1418.44     55.49 o 
  -3  -5   8     1742.31     1753.47     42.09 o 
  -2  -5   8     1448.54     1544.72     38.09 o 
  -1  -5   8      303.26      283.83     18.64 o 
   0  -5   8      298.87      289.30     28.06 o 
   1  -5   8      257.41      274.96     28.06 o 
   2  -5   8      230.57      228.82     27.43 o 
   3  -5   8      904.02      821.47     31.02 o 
   4  -5   8      327.73      300.01     14.13 o 
   5  -5   8      233.43      241.80     12.53 o 
   6  -5   8      118.70      111.61     13.23 o 
   7  -5   8       15.99        8.73     13.09 o 
  -7  -4   8        0.66        0.62     19.33 o 
  -6  -4   8      134.67      129.69     25.56 o 
  -5  -4   8      725.81      707.04     43.02 o 
  -4  -4   8      183.75      152.13     26.19 o 
  -3  -4   8       52.16       41.15     22.45 o 
  -2  -4   8      380.63      367.39     22.76 o 
  -1  -4   8      589.22      647.24     25.08 o 
   0  -4   8       58.80       60.86     12.32 o 
   1  -4   8       23.39       19.29     10.74 o 
   2  -4   8      924.19      963.29     42.40 o 
   3  -4   8       36.79       26.19     18.70 o 
   4  -4   8     2271.77     2277.58     46.71 o 
   5  -4   8      306.90      297.09     14.34 o 
   6  -4   8      877.44      827.26     24.07 o 
   7  -4   8      238.38      232.56     23.69 o 
  -8  -3   8       13.02        6.83      8.97 o 
  -7  -3   8       28.85       26.36     12.25 o 
  -6  -3   8       22.92       23.03     13.38 o 
  -5  -3   8     1880.17     1947.57     69.21 o 
  -4  -3   8      360.02      372.22     32.42 o 
  -3  -3   8      224.29      222.59     26.81 o 
  -2  -3   8      407.42      387.81     29.93 o 
  -1  -3   8       99.45       89.16     12.34 o 
   0  -3   8     2244.21     2147.60     39.21 o 
   1  -3   8      301.35      267.94     16.05 o 
   2  -3   8      930.77      971.12     27.24 o 
   3  -3   8      132.99      134.77     14.23 o 
   4  -3   8       25.69       27.26      8.90 o 
   5  -3   8      858.69      855.13     21.63 o 
   6  -3   8      252.69      234.26     15.21 o 
   7  -3   8        0.87        4.73     12.56 o 
   8  -3   8       51.22       44.89     14.96 o 
  -8  -2   8        1.72        6.69     10.35 o 
  -7  -2   8      261.00      276.52     19.14 o 
  -6  -2   8      541.31      636.94     37.41 o 
  -5  -2   8      651.58      694.07     27.34 o 
  -4  -2   8       21.20       30.55     11.68 o 
  -3  -2   8       96.12       97.89     19.95 o 
  -2  -2   8     2840.41     2757.08     64.22 o 
  -1  -2   8      292.28      279.87     16.49 o 
   0  -2   8      145.22      145.10      9.72 o 
   1  -2   8       11.74        9.25      6.97 o 
   2  -2   8      944.53      878.41     25.28 o 
   3  -2   8      174.29      160.40     14.03 o 
   4  -2   8      984.97      991.35     43.02 o 
   5  -2   8      947.51      949.48     22.15 o 
   6  -2   8       64.24       59.79     11.12 o 
   7  -2   8       99.69      109.09     12.57 o 
   8  -2   8        2.07        0.11      9.69 o 
  -8  -1   8      134.34      137.17     19.95 o 
  -7  -1   8       26.95       41.03     13.40 o 
  -6  -1   8       62.93       59.44     14.53 o 
  -5  -1   8      317.45      313.66     20.47 o 
  -4  -1   8       74.83       85.72     13.58 o 
  -3  -1   8      600.58      585.00     21.83 o 
  -2  -1   8      741.17      808.16     22.32 o 
  -1  -1   8       45.55       53.97      8.97 o 
   0  -1   8     1187.72     1336.10     28.99 o 
   1  -1   8     1936.43     1927.42     41.15 o 
   2  -1   8      501.13      452.90     12.15 o 
   3  -1   8     3353.48     3250.38     62.97 o 
   4  -1   8      335.61      362.35     17.08 o 
   5  -1   8        7.34        7.51      9.36 o 
   6  -1   8      142.73      153.36     16.59 o 
   7  -1   8       33.31       24.94     11.26 o 
   8  -1   8      428.21      450.35     22.10 o 
   9  -1   8      343.73      330.27     16.87 o 
  -8   0   8      442.01      430.83     27.43 o 
  -7   0   8      952.15     1030.06     30.78 o 
  -6   0   8       47.01       63.65     11.51 o 
  -5   0   8      441.76      413.84     14.62 o 
  -4   0   8     1717.44     1812.89     26.37 o 
  -3   0   8      510.48      533.18     16.10 o 
  -2   0   8       37.21       37.83      7.40 o 
  -1   0   8      124.81      127.82     17.46 o 
   0   0   8     2464.15     2230.85     51.13 o 
   1   0   8      674.53      774.09     27.83 o 
   2   0   8      912.19     1124.49     19.84 o 
   3   0   8     1796.81     1856.37     23.42 o 
   4   0   8      809.40      877.74     24.66 o 
   5   0   8     1736.98     1660.18     34.25 o 
   6   0   8      314.98      367.86     32.42 o 
   7   0   8      425.25      425.07     23.50 o 
   8   0   8      134.41      135.82     13.86 o 
   9   0   8      171.59      164.29     14.91 o 
  -8   1   8      200.88      201.39     22.45 o 
  -7   1   8       24.77        4.30     12.56 o 
  -6   1   8      324.88      366.85     16.96 o 
  -5   1   8     1185.70     1254.30     22.78 o 
  -4   1   8       40.87       58.60      8.48 o 
  -3   1   8      214.24      211.63      9.86 o 
  -2   1   8     1529.97     1591.00     24.15 o 
  -1   1   8     3545.82     3542.68     56.11 o 
   0   1   8     1028.37     1073.03     71.70 o 
   1   1   8     2368.18     2480.25    102.88 o 
   2   1   8       64.18       74.82     29.30 o 
   3   1   8     2359.61     2558.39     26.55 o 
   4   1   8      263.01      256.55     10.17 o 
   5   1   8      112.76      123.29     10.35 o 
   6   1   8      690.95      647.18     38.66 o 
   7   1   8      389.40      405.27     33.67 o 
   8   1   8      278.95      273.14     20.66 o 
   9   1   8       21.47       17.75     12.56 o 
  -8   2   8      115.21      120.33     18.70 o 
  -7   2   8       89.59      108.53     12.14 o 
  -6   2   8     1464.79     1463.01     46.22 o 
  -5   2   8      866.63      903.38     23.93 o 
  -4   2   8       18.46       20.72      9.11 o 
  -3   2   8      710.02      804.31     16.58 o 
  -2   2   8       92.29      110.95      8.98 o 
  -1   2   8      552.53      629.73     56.11 o 
   0   2   8       23.45       -5.61     24.94 o 
   1   2   8      376.32      534.96     49.26 o 
   2   2   8      373.52      341.05     39.28 o 
   3   2   8     1599.53     1675.47     29.65 o 
   4   2   8      990.82      981.28     17.27 o 
   5   2   8      469.59      463.46     15.99 o 
   6   2   8        0.50       -1.07     11.44 o 
   7   2   8       94.62      101.96     13.78 o 
   8   2   8      190.05      192.56     15.28 o 
   9   2   8      344.24      350.47     21.60 o 
  10   2   8        3.16        2.61      9.67 o 
  -8   3   8      168.61      155.25     17.46 o 
  -7   3   8       26.44       34.83     10.52 o 
  -6   3   8       27.99       28.33     10.97 o 
  -5   3   8      338.69      341.02     16.69 o 
  -4   3   8       54.33       53.15     10.40 o 
  -3   3   8      361.40      349.22     17.94 o 
  -2   3   8       16.65       13.02      7.79 o 
  -1   3   8      266.82      259.64     26.88 o 
   0   3   8     1273.62     1299.36     75.44 o 
   1   3   8     4504.04     4452.98    129.69 o 
   2   3   8      141.31      160.24     27.43 o 
   4   3   8      887.12      878.96     16.07 o 
   5   3   8      965.55     1013.35     21.24 o 
   6   3   8     1304.10     1312.49     33.95 o 
   7   3   8       94.61      105.57     11.70 o 
   8   3   8      203.68      215.98     16.68 o 
   9   3   8      203.96      160.24     18.08 o 
  10   3   8      234.18      198.55     14.65 o 
  -7   4   8      273.24      286.44     14.82 o 
  -6   4   8      216.30      228.77     15.64 o 
  -5   4   8      269.47      294.48     16.37 o 
  -4   4   8      181.65      175.05     14.37 o 
  -3   4   8     1203.25     1160.28     23.48 o 
  -2   4   8      107.63      179.02     11.88 o 
  -1   4   8       17.46       11.90      6.62 o 
   0   4   8      788.77      798.81     41.21 o 
   2   4   8     1262.83     1149.09     64.22 o 
   3   4   8     1221.35     1157.82     74.20 o 
   4   4   8      239.05      208.44      9.25 o 
   5   4   8        2.33        6.30      6.64 o 
   6   4   8      757.19      817.93     26.80 o 
   7   4   8      659.44      664.49     20.44 o 
   8   4   8       21.01       23.44     11.88 o 
   9   4   8       21.04       26.82     11.63 o 
  10   4   8       42.08       26.19     14.96 o 
  -7   5   8       47.70       53.75     11.08 o 
  -6   5   8       91.67       88.13     12.18 o 
  -5   5   8      240.76      226.15     15.41 o 
  -4   5   8      143.61      132.22     10.11 o 
  -3   5   8       10.47       15.73      8.74 o 
  -2   5   8      254.01      275.28     14.55 o 
  -1   5   8      192.42      129.26     10.79 o 
   0   5   8     1626.71     1782.56     84.79 o 
   1   5   8      648.86      731.78     36.09 o 
   2   5   8       84.72      117.84     28.06 o 
   3   5   8       20.97       13.63      6.99 o 
   4   5   8       42.72       39.48      6.07 o 
   5   5   8        9.32        7.43      8.39 o 
   6   5   8       56.43       49.88     18.08 o 
   7   5   8      111.70      115.48     15.17 o 
   8   5   8       99.63       88.21     14.76 o 
   9   5   8        8.32        9.35     14.96 o 
  10   5   8        0.60        7.31      9.58 o 
  -7   6   8      448.85      505.03     29.30 o 
  -6   6   8       15.99       17.08     11.05 o 
  -5   6   8      148.93      159.38     13.82 o 
  -4   6   8      313.61      339.49     16.49 o 
  -3   6   8       20.08       12.59     10.30 o 
  -2   6   8      181.07      135.87     12.34 o 
  -1   6   8     1315.62     1270.24     20.42 o 
   0   6   8       23.82       32.63      5.61 o 
   1   6   8     2201.72     2174.85     39.30 o 
   2   6   8      402.04      443.04     15.03 o 
   3   6   8      133.46      142.56     10.92 o 
   4   6   8      480.75      419.33     15.00 o 
   5   6   8      569.07      567.08     29.30 o 
   6   6   8      996.22      966.64     24.66 o 
   7   6   8       26.24       29.10     13.14 o 
   8   6   8        1.23        2.02     12.13 o 
   9   6   8       46.85       50.50     18.08 o 
  10   6   8      287.57      273.20     15.98 o 
  -7   7   8       82.12       60.48     16.83 o 
  -6   7   8      348.09      381.58     29.93 o 
  -5   7   8      265.18      218.22     28.06 o 
  -4   7   8      855.10      835.85     38.66 o 
  -3   7   8       19.75       19.93     10.47 o 
  -2   7   8      103.74      108.97      9.21 o 
  -1   7   8     1124.41     1036.45     31.50 o 
   0   7   8      238.81      252.99     10.79 o 
   1   7   8      221.34      235.89      9.95 o 
   2   7   8      127.32      132.27     11.08 o 
   3   7   8      570.89      539.75     12.45 o 
   4   7   8      408.70      356.64     26.19 o 
   5   7   8       47.50       43.24     12.42 o 
   6   7   8     1118.96     1109.80     34.98 o 
   7   7   8      115.91      105.75     14.53 o 
   8   7   8       99.78      101.01     22.45 o 
   9   7   8      495.55      476.35     29.93 o 
  10   7   8       17.74       25.85     10.30 o 
  -6   8   8       47.60       57.36     18.08 o 
  -5   8   8      479.45      515.00     34.29 o 
  -4   8   8      525.63      550.54     33.67 o 
  -3   8   8      200.97      215.93     15.58 o 
  -2   8   8        9.77        8.42      9.70 o 
  -1   8   8     1471.32     1424.69     25.57 o 
   0   8   8       76.99       88.96      8.62 o 
   1   8   8      335.83      336.37     12.45 o 
   2   8   8      213.87      209.49     18.70 o 
   3   8   8      272.32      299.13     16.05 o 
   4   8   8     1887.73     1761.18     43.96 o 
   5   8   8      788.95      801.55     23.75 o 
   6   8   8      117.52      111.60     12.51 o 
   7   8   8      188.18      184.09     18.92 o 
   8   8   8      883.99      839.84     39.90 o 
   9   8   8      886.09      897.20     38.03 o 
  10   8   8        7.80        0.00     17.46 o 
  -6   9   8       78.96       69.21     15.59 o 
  -5   9   8       22.08       18.08     18.70 o 
  -4   9   8      469.32      452.65     31.17 o 
  -3   9   8       24.07       20.31     11.24 o 
  -2   9   8      526.60      559.27     27.75 o 
  -1   9   8        7.64        3.18     11.24 o 
   0   9   8      212.81      195.31     15.17 o 
   1   9   8      669.00      663.24     22.70 o 
   2   9   8      290.81      293.04     23.07 o 
   3   9   8       20.54       25.30     10.79 o 
   4   9   8       52.63       69.21     19.33 o 
   5   9   8      448.39      434.42     20.02 o 
   6   9   8      688.54      613.79     21.27 o 
   7   9   8      909.79      923.21     32.63 o 
   8   9   8       81.82      104.12     21.20 o 
   9   9   8      238.21      221.15     15.71 o 
  -5  10   8      271.65      250.64     23.07 o 
  -4  10   8       38.30       42.09     11.81 o 
  -3  10   8       33.44       28.03     11.63 o 
  -2  10   8       33.07       34.49     10.27 o 
  -1  10   8      297.91      291.82     19.38 o 
   0  10   8        5.68        0.31     12.34 o 
   1  10   8       76.82       86.68     13.88 o 
   2  10   8       98.81      101.43     14.32 o 
   3  10   8      549.87      625.86     42.09 o 
   4  10   8       75.83       67.96     21.20 o 
   5  10   8       19.45       28.25     10.38 o 
   6  10   8     5339.60     5087.47    114.10 o 
   7  10   8      275.64      255.17     19.92 o 
   8  10   8      415.22      424.24     53.31 o 
   9  10   8       48.60       45.51     14.96 o 
  -4  11   8      508.80      495.70     16.06 o 
  -3  11   8       96.78      104.75     11.50 o 
  -2  11   8       36.87       38.14     14.09 o 
  -1  11   8      781.01      822.49     28.81 o 
   0  11   8      121.32      113.61     12.47 o 
   1  11   8      760.43      833.82     22.52 o 
   2  11   8       25.14       28.74     10.18 o 
   3  11   8       57.10       74.31     11.26 o 
   4  11   8      672.71      696.01     35.85 o 
   5  11   8     1875.16     1987.89     43.46 o 
   6  11   8      394.66      372.85     39.90 o 
   7  11   8       37.77       37.79     10.14 o 
   8  11   8       19.29       12.97     10.74 o 
   9  11   8      191.31      146.97     14.03 o 
  -4  12   8       90.31       83.73     10.35 o 
  -3  12   8      244.72      255.02     16.60 o 
  -2  12   8      278.33      285.24     15.16 o 
  -1  12   8       84.76       98.46     12.91 o 
   0  12   8       22.14       21.09     11.36 o 
   1  12   8      862.87      879.05     23.96 o 
   2  12   8       13.40        6.64     12.25 o 
   3  12   8      418.26      402.31     16.97 o 
   4  12   8       96.40       87.29     11.38 o 
   5  12   8      198.33      158.65     14.40 o 
   6  12   8      409.47      365.23     24.27 o 
   7  12   8       33.86       24.80     14.83 o 
   8  12   8       45.87       32.42     17.46 o 
  -3  13   8      234.10      231.18     14.28 o 
  -2  13   8       30.21       28.69      8.74 o 
  -1  13   8      541.57      577.36     19.29 o 
   0  13   8        5.65        7.16     10.39 o 
   1  13   8       43.25       43.23     11.07 o 
   2  13   8      180.49      196.51     14.68 o 
   3  13   8      241.69      229.27     18.20 o 
   4  13   8       37.06       31.26     10.04 o 
   5  13   8       52.69       52.52     11.66 o 
   6  13   8       47.23       38.76     14.83 o 
   7  13   8       16.29       15.67     13.48 o 
  -1  14   8        3.27        7.03      8.26 o 
   0  14   8       31.04       27.62      9.54 o 
   1  14   8      651.67      680.67     24.44 o 
   2  14   8        9.00       17.33     13.14 o 
   3  14   8       20.72       34.72     16.83 o 
   4  14   8      334.03      296.91     17.62 o 
   5  14   8        8.79        4.61      9.44 o 
   6  14   8        2.69        0.47     11.38 o 
   1  15   8      336.48      335.37     17.37 o 
   2  15   8       33.18       32.01     10.47 o 
   3  15   8      407.25      418.99     25.56 o 
   4  15   8       36.69       32.42     13.72 o 
   5  15   8       12.05        8.11     17.46 o 
  -3  -8   9        8.63        8.11     15.59 o 
  -2  -8   9        9.49        6.86     16.83 o 
  -1  -8   9      229.81      229.44     23.69 o 
   0  -8   9      388.76      353.95     19.02 o 
   1  -8   9       76.81       71.42     11.90 o 
   2  -8   9      420.11      420.02     18.26 o 
  -5  -7   9      115.14      120.35     12.79 o 
  -4  -7   9      191.16      217.07     16.87 o 
  -3  -7   9      124.13      111.57     13.84 o 
  -2  -7   9       54.96       55.49     19.33 o 
  -1  -7   9      124.92      142.78     23.07 o 
   0  -7   9      182.20      142.16     23.07 o 
   1  -7   9      471.49      491.47     28.99 o 
   2  -7   9        3.34       -2.79     12.12 o 
   3  -7   9      251.03      245.31     16.68 o 
   4  -7   9      101.22       98.64     11.44 o 
  -6  -6   9      124.11      115.18     13.20 o 
  -5  -6   9       14.18        9.09     12.51 o 
  -4  -6   9       18.84       24.00     14.55 o 
  -3  -6   9      558.00      517.50     24.68 o 
  -2  -6   9      509.95      541.96     24.63 o 
  -1  -6   9      299.00      266.85     30.55 o 
   0  -6   9       85.13       81.68     24.32 o 
   1  -6   9      657.10      599.80     37.41 o 
   2  -6   9      713.47      735.10     39.28 o 
   3  -6   9      142.92      145.80     17.18 o 
   4  -6   9       35.25       25.79     13.00 o 
   5  -6   9       11.93        7.48     13.09 o 
  -6  -5   9      196.12      239.41     17.13 o 
  -5  -5   9      106.76       85.01     14.99 o 
  -4  -5   9      237.50      239.32     19.82 o 
  -3  -5   9       20.42       24.43     14.72 o 
  -2  -5   9       84.30       87.61     16.29 o 
  -1  -5   9      202.88      227.00     19.08 o 
   0  -5   9      460.08      475.21     22.99 o 
   1  -5   9      889.92      837.35     43.02 o 
   2  -5   9       93.42       95.39     22.45 o 
   3  -5   9       16.57       13.67     14.32 o 
   4  -5   9      383.85      413.95     25.56 o 
   5  -5   9       52.39       56.73     10.39 o 
   6  -5   9        9.02        5.76      9.03 o 
  -7  -4   9       22.62       19.95     13.09 o 
  -6  -4   9       38.53       34.29     21.20 o 
  -5  -4   9      574.07      561.14     39.28 o 
  -4  -4   9      929.05      817.40     44.27 o 
  -3  -4   9      387.24      377.48     23.32 o 
  -2  -4   9      192.23      175.76     17.64 o 
  -1  -4   9      150.32      156.80     16.97 o 
   0  -4   9     2034.70     2113.74     42.46 o 
   1  -4   9      529.69      546.05     23.17 o 
   2  -4   9       69.79       69.21     22.45 o 
   3  -4   9      531.05      533.71     36.16 o 
   4  -4   9       22.43       20.43     10.68 o 
   5  -4   9       41.07       44.88      9.20 o 
   6  -4   9       89.04       70.56     10.12 o 
   7  -4   9        0.32       -1.25     13.72 o 
  -7  -3   9      212.19      233.50     14.83 o 
  -6  -3   9      538.39      525.78     22.47 o 
  -5  -3   9       76.64       82.92     26.19 o 
  -4  -3   9      204.82      227.57     30.55 o 
  -3  -3   9      819.63      865.41     43.64 o 
  -2  -3   9      482.37      445.83     23.12 o 
  -1  -3   9       52.18       47.45     12.96 o 
   0  -3   9      135.25      139.86     14.72 o 
   1  -3   9       79.24      104.07     13.58 o 
   2  -3   9      244.80      245.85     17.49 o 
   3  -3   9       92.95      118.46     23.07 o 
   4  -3   9      319.59      317.17     14.51 o 
   5  -3   9      787.83      784.35     20.75 o 
   6  -3   9      556.78      529.06     19.39 o 
   7  -3   9      434.41      431.57     20.94 o 
  -7  -2   9       16.40        5.68     11.08 o 
  -6  -2   9      272.64      249.84     18.38 o 
  -5  -2   9      816.19      801.92     32.42 o 
  -4  -2   9      151.66      140.07     15.28 o 
  -3  -2   9      268.29      264.36     29.30 o 
  -2  -2   9      118.61      125.68     15.17 o 
  -1  -2   9     1854.33     1846.56     38.12 o 
   0  -2   9      248.09      245.69     12.47 o 
   1  -2   9      166.74      189.08     12.16 o 
   2  -2   9      465.21      451.25     21.11 o 
   3  -2   9       51.51       37.22     11.81 o 
   4  -2   9      183.65      183.21     16.68 o 
   5  -2   9      319.11      313.98     14.89 o 
   6  -2   9     2251.23     2276.25     51.44 o 
   7  -2   9      447.14      436.87     28.06 o 
   8  -2   9      264.69      295.53     24.94 o 
  -7  -1   9       25.36       19.88     11.63 o 
  -6  -1   9      273.96      284.98     19.38 o 
  -5  -1   9      908.58      949.20     31.02 o 
  -4  -1   9      101.29       96.96     14.05 o 
  -3  -1   9      400.60      357.23     18.87 o 
  -2  -1   9      663.91      639.08     35.54 o 
  -1  -1   9       54.65       35.35     10.34 o 
   0  -1   9       11.67       16.84      7.54 o 
   1  -1   9     1075.84     1035.93     21.62 o 
   2  -1   9       22.91       19.83      7.94 o 
   3  -1   9      574.27      627.85     23.56 o 
   4  -1   9       75.45       79.59     12.10 o 
   5  -1   9      377.12      383.72     23.25 o 
   6  -1   9       38.56       29.93     21.82 o 
   7  -1   9      472.79      487.70     19.08 o 
   8  -1   9       40.48       21.22      9.51 o 
  -7   0   9        9.05       12.47     17.46 o 
  -6   0   9      175.29      161.90     16.94 o 
  -5   0   9      389.68      368.14     16.82 o 
  -4   0   9      424.17      411.91     16.92 o 
  -3   0   9     1308.55     1213.97     30.52 o 
  -2   0   9      532.78      554.92     20.50 o 
  -1   0   9     1843.88     1760.35     30.87 o 
   0   0   9       43.45       38.37      7.45 o 
   1   0   9      700.12      674.86     17.55 o 
   2   0   9       19.10       24.04      6.07 o 
   3   0   9      115.64       88.46      8.33 o 
   4   0   9       51.97       53.42      8.84 o 
   5   0   9      122.55      123.34     14.23 o 
   6   0   9       15.85       18.44     12.10 o 
   7   0   9       58.84       67.73     14.42 o 
   8   0   9        3.37        5.95      9.69 o 
   9   0   9       27.60       27.98     10.34 o 
  -8   1   9      304.47      365.99     23.07 o 
  -7   1   9      379.12      330.45     27.43 o 
  -6   1   9       65.43       68.97     13.78 o 
  -5   1   9      134.39      118.23     12.45 o 
  -4   1   9      149.64      144.74     12.59 o 
  -3   1   9      550.85      538.30     17.38 o 
  -2   1   9       26.07       18.21      7.52 o 
  -1   1   9     1996.43     1950.55     26.45 o 
   0   1   9      593.12      653.07     21.52 o 
   1   1   9        7.82        8.96      8.07 o 
   2   1   9      275.45      272.13     10.08 o 
   3   1   9       99.88      110.62      8.29 o 
   4   1   9      282.39      268.71     11.31 o 
   5   1   9      322.87      340.97     15.37 o 
   6   1   9       74.62       90.33     13.84 o 
   7   1   9        5.71        9.98     21.82 o 
   8   1   9      194.82      193.55     17.04 o 
   9   1   9       22.55       14.35     15.28 o 
  -7   2   9       12.28       11.25     10.74 o 
  -6   2   9       92.73       85.39     14.53 o 
  -5   2   9      389.88      290.91     35.54 o 
  -4   2   9      247.67      228.40     13.78 o 
  -3   2   9     1591.38     1573.18     27.47 o 
  -2   2   9       10.76       11.69      6.28 o 
  -1   2   9      994.52      905.46     16.41 o 
   0   2   9       54.78       34.70      6.35 o 
   1   2   9      268.22      255.84     13.76 o 
   2   2   9       19.20        9.52      6.30 o 
   3   2   9     1950.97     2110.76     27.45 o 
   4   2   9       55.75       47.58      7.28 o 
   5   2   9     2677.50     2695.56     60.65 o 
   6   2   9      151.96      189.45     14.00 o 
   7   2   9      892.35      907.91     29.06 o 
   8   2   9       74.44       91.03     23.07 o 
   9   2   9      131.21      144.54     15.43 o 
  -7   3   9      315.87      295.69     17.13 o 
  -6   3   9       15.75        8.77     13.20 o 
  -5   3   9       19.21       25.49     11.51 o 
  -4   3   9        1.05        1.56     12.34 o 
  -3   3   9      675.41      646.78     23.35 o 
  -2   3   9     1573.78     1556.71     25.78 o 
  -1   3   9      275.18      244.94     11.44 o 
   0   3   9      360.89      319.75     10.31 o 
   1   3   9      828.73      801.41     22.13 o 
   2   3   9       40.18       59.72      5.98 o 
   3   3   9     4692.33     4614.79     41.59 o 
   4   3   9      719.15      814.41     19.53 o 
   5   3   9      214.92      227.83     12.89 o 
   6   3   9      108.61       98.45     11.87 o 
   7   3   9       20.60       25.82     10.29 o 
   8   3   9      222.78      247.02     17.31 o 
  -7   4   9        8.97        0.74     10.30 o 
  -6   4   9        1.63        8.65     13.14 o 
  -5   4   9      164.30      142.18     16.87 o 
  -4   4   9       61.85       67.13     14.47 o 
  -3   4   9        5.60        6.77     10.47 o 
  -2   4   9      203.77      186.70     14.32 o 
  -1   4   9      622.38      608.90     28.37 o 
   0   4   9       22.00       26.81      7.49 o 
   1   4   9     1132.95     1076.17     23.51 o 
   2   4   9      307.54      332.99     11.34 o 
   3   4   9      430.45      460.24     14.36 o 
   4   4   9     1790.50     1845.76     37.80 o 
   5   4   9      834.02      852.68     20.65 o 
   6   4   9       99.57       97.41     14.28 o 
   7   4   9      173.47      185.61     13.88 o 
   8   4   9       45.94       44.55     12.76 o 
   9   4   9      223.99      205.75     20.58 o 
  10   4   9       64.71       57.36     15.59 o 
  -7   5   9       11.04        4.90      8.98 o 
  -6   5   9      670.97      674.56     24.58 o 
  -5   5   9        1.16        8.83     13.31 o 
  -4   5   9      483.14      525.13     22.91 o 
  -3   5   9      942.85      954.89     27.78 o 
  -2   5   9      236.04      228.85     15.21 o 
  -1   5   9     1026.26     1024.72     24.91 o 
   0   5   9     1340.19     1415.38     23.82 o 
   1   5   9      108.53      127.39     15.28 o 
   2   5   9     1029.86     1029.60     16.79 o 
   3   5   9      406.25      397.79     13.52 o 
   4   5   9       37.43       43.41      7.11 o 
   5   5   9      957.76      967.94     24.25 o 
   6   5   9      201.19      172.71     24.32 o 
   7   5   9        4.45       10.41     13.40 o 
   8   5   9      470.09      466.63     35.85 o 
   9   5   9       37.60       46.14     16.21 o 
  10   5   9      588.24      600.42     25.56 o 
  -7   6   9        2.73        2.49     14.34 o 
  -6   6   9       99.15       88.54     13.14 o 
  -5   6   9      889.51      899.01     28.75 o 
  -4   6   9        4.21        7.75     11.97 o 
  -3   6   9       29.98       23.74     11.36 o 
  -2   6   9       61.89       63.34     11.68 o 
  -1   6   9       92.32       94.53      8.69 o 
   0   6   9     4969.11     5018.21     40.33 o 
   1   6   9     1331.42     1304.93     21.37 o 
   2   6   9      690.68      751.51     14.40 o 
   3   6   9     1100.92     1149.96     23.38 o 
   4   6   9       17.74       22.21      6.80 o 
   5   6   9       69.03       61.62     10.61 o 
   6   6   9      740.00      767.45     31.07 o 
   7   6   9      839.50      866.30     29.30 o 
   8   6   9        8.71       20.30     12.56 o 
   9   6   9       37.84       29.30     15.59 o 
  10   6   9      234.14      210.27     13.76 o 
  -6   7   9       23.73       19.95     18.70 o 
  -5   7   9       45.53       45.86     13.14 o 
  -4   7   9      198.98      201.44     17.08 o 
  -3   7   9       62.83       67.07     11.97 o 
  -2   7   9      111.22      112.47     12.96 o 
  -1   7   9      303.87      274.69     10.35 o 
   0   7   9     2161.23     2130.01     28.55 o 
   1   7   9     1950.26     2043.59     33.60 o 
   2   7   9      643.09      658.08     16.73 o 
   3   7   9      926.59      875.05     19.32 o 
   4   7   9       47.63       60.09      9.72 o 
   5   7   9      150.25      155.76     17.18 o 
   6   7   9      109.49       97.73     13.19 o 
   7   7   9       98.03       86.25     14.76 o 
   8   7   9      529.31      518.32     23.32 o 
   9   7   9       58.52       63.60     18.08 o 
  10   7   9       11.65        9.46      9.13 o 
  -6   8   9       43.41       74.82     18.70 o 
  -5   8   9        1.45        0.62     19.95 o 
  -4   8   9       11.53       11.85     19.95 o 
  -3   8   9      628.10      600.27     33.05 o 
  -2   8   9      380.08      402.01     14.98 o 
  -1   8   9      266.44      260.77     10.90 o 
   0   8   9      119.14      122.41      9.68 o 
   1   8   9     1215.14     1278.39     28.31 o 
   2   8   9     1010.58      981.69     26.41 o 
   3   8   9       67.61       67.25      9.19 o 
   4   8   9      442.33      399.03     29.30 o 
   5   8   9       69.70       80.72     11.16 o 
   6   8   9      450.57      460.46     19.63 o 
   7   8   9      384.16      413.61     19.35 o 
   8   8   9       72.26       82.92     21.20 o 
   9   8   9      113.11      138.42     21.20 o 
  -5   9   9      105.43       86.67     18.08 o 
  -4   9   9      244.65      233.19     24.94 o 
  -3   9   9      130.44      129.06     21.20 o 
  -2   9   9      611.40      603.59     18.67 o 
  -1   9   9       29.88       28.63      8.87 o 
   0   9   9       94.46       94.61     10.35 o 
   1   9   9      190.97      199.17     15.21 o 
   2   9   9       38.42       54.83     12.42 o 
   3   9   9     1493.88     1484.27     55.18 o 
   4   9   9      184.94      165.85     25.56 o 
   5   9   9     1125.54     1133.04     26.71 o 
   6   9   9        4.48       12.29     10.84 o 
   7   9   9      185.98      199.02     15.37 o 
   8   9   9      550.91      555.53     32.42 o 
   9   9   9       59.11       54.36     11.24 o 
  -5  10   9       15.26       10.91      9.70 o 
  -4  10   9      126.71      112.04     14.09 o 
  -3  10   9      183.89      174.15     12.76 o 
  -2  10   9       29.18       19.46      9.79 o 
  -1  10   9      870.37      905.75     28.57 o 
   0  10   9     1358.11     1429.68     44.27 o 
   1  10   9      384.00      418.78     21.15 o 
   2  10   9      123.45      133.69     15.85 o 
   3  10   9       27.43       27.78     12.96 o 
   4  10   9      384.32      347.28     30.55 o 
   5  10   9     4215.18     4123.46    175.82 o 
   6  10   9     1363.45     1343.24     29.74 o 
   7  10   9        7.13       -3.54     13.07 o 
   8  10   9      279.65      274.96     24.32 o 
   9  10   9       78.76       71.90     13.09 o 
  -4  11   9      294.72      279.75     15.71 o 
  -3  11   9       13.79       15.60      8.89 o 
  -2  11   9       21.94       23.33     13.20 o 
  -1  11   9      177.53      189.57     18.06 o 
   0  11   9      763.50      747.34     27.53 o 
   1  11   9     1309.08     1286.88     34.38 o 
   2  11   9       20.33       21.44     13.84 o 
   3  11   9      406.88      411.52     22.68 o 
   4  11   9       55.25       36.16     21.20 o 
   5  11   9      400.42      438.95     25.92 o 
   6  11   9     1991.48     1820.18     46.14 o 
   7  11   9       25.79       32.19     13.07 o 
   8  11   9       34.21       35.67     11.24 o 
  -3  12   9      242.76      239.42     15.61 o 
  -2  12   9      116.03      104.22     14.09 o 
  -1  12   9      456.13      441.70     22.68 o 
   0  12   9      329.00      352.50     21.59 o 
   1  12   9       75.49       84.96     15.85 o 
   2  12   9      480.25      478.73     24.58 o 
   3  12   9     1183.52     1229.95     33.40 o 
   4  12   9       18.43       16.72     12.25 o 
   5  12   9       85.70      103.79     14.76 o 
   6  12   9     1364.87     1266.09     38.94 o 
   7  12   9      299.45      263.92     20.97 o 
   8  12   9       29.44       18.08     16.21 o 
  -2  13   9      177.74      175.09     14.28 o 
  -1  13   9        2.37        9.99     12.56 o 
   0  13   9       38.71       39.59     13.23 o 
   1  13   9      235.96      268.72     28.06 o 
   2  13   9       28.65       42.24     14.96 o 
   3  13   9       51.50       57.36     22.45 o 
   4  13   9       25.23       26.60     12.42 o 
   5  13   9       35.81       45.53     14.68 o 
   6  13   9        4.89       -6.43     14.08 o 
   7  13   9      276.00      270.30     20.04 o 
  -1  14   9       20.26       18.08     14.34 o 
   0  14   9        1.55        0.62     14.96 o 
   1  14   9      390.88      416.99     21.92 o 
   2  14   9      117.70      115.35     23.69 o 
   3  14   9        7.07       12.47     18.70 o 
   4  14   9      210.66      161.51     14.65 o 
   5  14   9       49.36       35.79     12.45 o 
   6  14   9       39.22       26.91     12.08 o 
   1  15   9      243.98      255.01     25.56 o 
   2  15   9       42.11       38.66     17.46 o 
   3  15   9       31.34       20.58     18.70 o 
   4  15   9       39.75       36.79     20.58 o 
   5  15   9        6.52        0.00     19.33 o 
  -3  -7  10      223.14      229.44     21.82 o 
  -2  -7  10      152.37      161.48     21.20 o 
  -1  -7  10        7.21        5.61     16.83 o 
   0  -7  10      152.93      142.16     22.45 o 
   1  -7  10      110.35      110.02     14.11 o 
   2  -7  10      195.56      185.68     14.72 o 
   3  -7  10      143.46      134.37     12.34 o 
  -4  -6  10      116.55       94.01     13.65 o 
  -3  -6  10       13.78       23.92     11.88 o 
  -2  -6  10      306.43      307.91     19.64 o 
  -1  -6  10       97.10       89.78     21.20 o 
   0  -6  10      515.36      529.34     34.92 o 
   1  -6  10       34.32       46.76     19.95 o 
   2  -6  10      166.14      158.98     20.89 o 
   3  -6  10      287.85      272.74     18.50 o 
   4  -6  10       23.26       28.02     10.30 o 
  -5  -5  10       50.60       48.67     12.69 o 
  -4  -5  10      176.75      198.09     18.08 o 
  -3  -5  10       82.83       80.52     15.85 o 
  -2  -5  10     1177.14     1266.64     40.53 o 
  -1  -5  10       97.23      130.26     16.42 o 
   0  -5  10      162.67      188.29     26.81 o 
   1  -5  10       81.68       78.56     23.69 o 
   2  -5  10       10.58        8.11     19.33 o 
   3  -5  10      249.22      267.41     20.89 o 
   4  -5  10       12.22        2.35     11.63 o 
   5  -5  10      540.27      576.19     21.35 o 
  -6  -4  10      432.96      381.04     18.20 o 
  -5  -4  10      271.73      302.09     21.51 o 
  -4  -4  10        0.03        3.03     13.76 o 
  -3  -4  10      503.89      501.57     24.91 o 
  -2  -4  10      904.86      934.61     31.29 o 
  -1  -4  10       81.24       82.55     15.41 o 
   0  -4  10      626.54      643.36     26.44 o 
   1  -4  10      692.13      617.50     25.39 o 
   2  -4  10      110.70      108.49     23.69 o 
   3  -4  10      716.54      684.42     27.33 o 
   4  -4  10       51.62       49.11     11.14 o 
   5  -4  10       43.20       56.65     10.75 o 
   6  -4  10       14.80       13.38      7.28 o 
  -6  -3  10       41.26       49.26     19.33 o 
  -5  -3  10      126.90      131.56     15.87 o 
  -4  -3  10     1496.05     1715.95     62.97 o 
  -3  -3  10        5.72       14.70     14.47 o 
  -2  -3  10      177.29      192.51     18.26 o 
  -1  -3  10      355.64      342.28     20.94 o 
   0  -3  10       15.99       23.82     13.88 o 
   1  -3  10       23.13       30.14     13.84 o 
   2  -3  10        9.13        8.48     12.42 o 
   3  -3  10      819.46      839.22     43.02 o 
   4  -3  10       69.15       61.63     12.44 o 
   5  -3  10       10.34       12.34      8.67 o 
   6  -3  10       43.02       35.50     11.68 o 
   7  -3  10        7.27       10.39      9.23 o 
  -7  -2  10      137.15      112.85     17.46 o 
  -6  -2  10      121.16      114.63     14.05 o 
  -5  -2  10       42.85       42.65     12.34 o 
  -4  -2  10      284.99      261.93     20.05 o 
  -3  -2  10     1023.60     1025.37     32.04 o 
  -2  -2  10     2119.86     2200.81     44.42 o 
  -1  -2  10      130.45      124.81     15.41 o 
   0  -2  10       37.15       32.04      9.21 o 
   1  -2  10      899.73      837.68     31.80 o 
   2  -2  10       11.57       13.73     11.24 o 
   3  -2  10        2.56        9.62     10.01 o 
   4  -2  10       27.59       31.01     12.34 o 
   5  -2  10      175.89      181.78     12.30 o 
   6  -2  10      176.60      176.72     17.31 o 
   7  -2  10       84.28       76.69     13.67 o 
  -7  -1  10        4.31        5.61     12.47 o 
  -6  -1  10      156.33      166.50     16.29 o 
  -5  -1  10      569.70      617.76     35.85 o 
  -4  -1  10      585.80      571.70     24.40 o 
  -3  -1  10      431.95      479.19     17.33 o 
  -2  -1  10     1394.28     1365.93     40.53 o 
  -1  -1  10      115.59      107.89     14.37 o 
   0  -1  10      353.37      373.93     15.07 o 
   1  -1  10      244.47      229.91     13.23 o 
   2  -1  10      367.61      378.10     16.42 o 
   3  -1  10      369.05      383.76     20.72 o 
   4  -1  10      136.14      135.41     14.30 o 
   5  -1  10        0.66       -0.93     14.32 o 
   6  -1  10      959.42      980.59     33.62 o 
   7  -1  10      386.25      376.56     22.47 o 
   8  -1  10      160.15      147.29     14.28 o 
  -7   0  10       26.04       26.81     15.59 o 
  -6   0  10        4.26        2.46     11.68 o 
  -5   0  10       28.88       23.38     13.00 o 
  -4   0  10       81.39       60.97     13.84 o 
  -3   0  10       55.04       50.39     11.97 o 
  -2   0  10     1363.64     1376.14     31.41 o 
  -1   0  10      445.60      469.13     15.62 o 
   0   0  10      409.82      410.09     14.90 o 
   1   0  10      787.50      756.33     19.63 o 
   2   0  10       18.97       22.54      8.22 o 
   3   0  10      354.76      356.42     13.39 o 
   4   0  10       18.99       17.36     11.24 o 
   5   0  10      733.68      808.41     31.17 o 
   6   0  10       23.80       21.20     22.45 o 
   7   0  10      566.89      551.47     26.65 o 
   8   0  10       83.91      108.41     15.41 o 
  -7   1  10      117.35      127.82     18.70 o 
  -6   1  10      761.50      719.51     36.79 o 
  -5   1  10      303.07      265.00     15.06 o 
  -4   1  10      260.99      243.77     14.75 o 
  -3   1  10      256.17      242.61     14.24 o 
  -2   1  10      881.64      926.63     27.75 o 
  -1   1  10      401.59      410.33     14.18 o 
   0   1  10     1393.91     1338.20     23.00 o 
   1   1  10      455.17      495.89     18.91 o 
   2   1  10      180.16      158.23      9.24 o 
   3   1  10      712.74      684.30     16.88 o 
   4   1  10      121.09      126.27      9.59 o 
   5   1  10      309.86      312.93     15.77 o 
   6   1  10      708.86      756.52     28.01 o 
   7   1  10       76.22       70.80     16.52 o 
   8   1  10        0.59        4.19      9.89 o 
   9   1  10      140.19      154.63     19.95 o 
  -7   2  10        3.28       -1.25     13.09 o 
  -6   2  10       30.08       23.87     12.12 o 
  -5   2  10      173.93      160.60     16.74 o 
  -4   2  10      280.76      270.99     14.72 o 
  -3   2  10      251.11      242.42     13.92 o 
  -2   2  10      430.74      416.66     13.24 o 
  -1   2  10      704.73      701.77     29.31 o 
   0   2  10      442.31      399.82     13.81 o 
   1   2  10       60.88       61.52      8.01 o 
   2   2  10       61.48       56.69      6.64 o 
   3   2  10     1360.58     1188.23     21.91 o 
   4   2  10      489.54      510.81     15.03 o 
   5   2  10       61.55       68.55     11.21 o 
   6   2  10       27.10       21.86     11.08 o 
   7   2  10      269.67      259.01     18.27 o 
   8   2  10      117.51      103.37     14.82 o 
   9   2  10       45.75       49.17     12.16 o 
  -7   3  10      375.17      351.73     16.94 o 
  -6   3  10      269.62      269.81     18.06 o 
  -5   3  10      603.86      582.30     25.35 o 
  -4   3  10      860.90      988.06     30.85 o 
  -3   3  10      162.45      165.24     21.51 o 
  -2   3  10       34.62       46.04      7.92 o 
  -1   3  10       88.24      113.93      8.67 o 
   0   3  10      203.00      230.17     11.50 o 
   1   3  10     1940.80     1851.17     23.44 o 
   2   3  10      215.28      205.10      9.58 o 
   3   3  10      458.54      468.05     15.71 o 
   4   3  10      621.51      608.58     15.87 o 
   5   3  10       61.39       62.75     10.44 o 
   6   3  10        9.10       14.26     10.27 o 
   7   3  10       88.65       95.06     15.42 o 
   8   3  10      301.90      304.45     18.42 o 
   9   3  10      257.20      231.32     23.07 o 
  -7   4  10      116.31      105.70     11.46 o 
  -6   4  10      848.69      892.78     27.32 o 
  -5   4  10      267.35      238.77     18.50 o 
  -4   4  10       70.33       54.76     15.17 o 
  -3   4  10     1276.73     1301.18     32.83 o 
  -2   4  10      970.53      946.46     26.89 o 
  -1   4  10      523.73      499.90     16.14 o 
   0   4  10      308.02      266.32     10.79 o 
   1   4  10     1818.38     1799.92     30.60 o 
   2   4  10     1101.54     1130.72     22.59 o 
   3   4  10        5.59        4.51      7.85 o 
   4   4  10     2017.38     2000.54     31.13 o 
   5   4  10     1600.83     1714.29     30.14 o 
   6   4  10      563.54      629.09     21.58 o 
   7   4  10      182.32      189.30     14.24 o 
   8   4  10      134.80      137.04     15.36 o 
   9   4  10      118.53      132.80     18.08 o 
  -7   5  10       80.91      104.05     11.08 o 
  -6   5  10      164.10      164.26     15.80 o 
  -5   5  10      277.94      287.80     19.53 o 
  -4   5  10        9.80        7.00     13.33 o 
  -3   5  10      105.34      115.80     15.26 o 
  -2   5  10       11.54        9.06     10.35 o 
  -1   5  10      590.75      573.06     30.86 o 
   0   5  10       78.32       76.90      7.42 o 
   1   5  10      554.86      559.52     14.29 o 
   2   5  10     1328.38     1391.89     20.86 o 
   3   5  10       23.43       18.55      8.12 o 
   4   5  10      242.13      253.85     11.68 o 
   5   5  10      479.46      507.53     17.73 o 
   6   5  10     1130.73     1108.57     48.63 o 
   7   5  10      794.07      828.06     33.36 o 
   8   5  10       71.02       86.04     21.20 o 
   9   5  10      393.78      403.40     26.19 o 
  -6   6  10       11.49       11.47     10.38 o 
  -5   6  10      307.96      299.16     18.99 o 
  -4   6  10       79.14       77.15     14.37 o 
  -3   6  10      120.12      136.14     15.98 o 
  -2   6  10       70.37       79.49     13.00 o 
  -1   6  10       28.07       32.47     11.00 o 
   0   6  10      234.28      211.46     11.23 o 
   1   6  10       23.21       18.56      5.03 o 
   2   6  10      102.53      102.74      7.62 o 
   3   6  10     1892.80     1795.67     28.85 o 
   4   6  10      669.69      651.31     16.76 o 
   5   6  10      580.78      631.33     21.42 o 
   6   6  10        5.60        5.61     21.20 o 
   7   6  10       26.11       26.50     14.11 o 
   8   6  10      123.00      110.98     14.99 o 
   9   6  10      349.99      365.37     26.19 o 
  -6   7  10      181.20      207.00     23.07 o 
  -5   7  10       30.84       24.57     11.41 o 
  -4   7  10      131.31      114.40     15.28 o 
  -3   7  10      182.02      186.78     16.53 o 
  -2   7  10      327.37      316.61     14.33 o 
  -1   7  10      283.20      279.51     13.02 o 
   0   7  10      196.18      189.12      9.55 o 
   1   7  10       39.59       44.89      8.53 o 
   2   7  10       22.08       20.50      6.02 o 
   3   7  10       92.27      105.23      8.77 o 
   4   7  10      417.23      408.01     13.97 o 
   5   7  10       34.18       30.83     13.65 o 
   6   7  10       15.48       20.63     12.26 o 
   7   7  10      631.31      640.59     26.88 o 
   8   7  10       89.23       97.81     14.76 o 
   9   7  10      324.65      316.11     24.32 o 
  -6   8  10        6.92       12.47     15.59 o 
  -5   8  10       18.66       17.02     10.73 o 
  -4   8  10     1109.25     1109.94     34.60 o 
  -3   8  10      164.83      159.49     12.23 o 
  -2   8  10      181.67      173.78     12.21 o 
  -1   8  10      273.04      263.84     11.22 o 
   0   8  10       67.33       83.60     11.88 o 
   1   8  10       68.49       82.83     10.24 o 
   2   8  10     1341.81     1323.11     31.07 o 
   3   8  10      467.49      496.72     16.43 o 
   4   8  10      554.49      536.93     27.12 o 
   5   8  10       28.20       35.12     15.80 o 
   6   8  10       91.30       88.33     13.54 o 
   7   8  10     1770.09     1670.58     39.65 o 
   8   8  10      367.41      363.36     24.32 o 
   9   8  10        5.99       -3.74     16.21 o 
  -5   9  10       87.09       86.76     11.63 o 
  -4   9  10      234.63      226.66     16.74 o 
  -3   9  10     1181.66     1143.75     30.64 o 
  -2   9  10        7.06        6.83      7.50 o 
  -1   9  10      301.78      302.43     12.35 o 
   0   9  10       63.76       75.31     10.17 o 
   1   9  10      320.83      324.94     15.01 o 
   2   9  10      570.25      557.95     22.99 o 
   3   9  10      445.94      473.27     21.55 o 
   4   9  10       19.29       16.03      9.12 o 
   5   9  10      790.86      731.51     22.76 o 
   6   9  10        8.41        4.16     11.37 o 
   7   9  10        5.25        6.86     11.30 o 
   8   9  10       45.89       26.19     18.08 o 
   9   9  10       94.98       97.89     17.46 o 
  -4  10  10       34.92       32.11     11.90 o 
  -3  10  10      865.33      780.00     25.77 o 
  -2  10  10      476.82      507.41     17.49 o 
  -1  10  10      115.86      119.56     19.64 o 
   0  10  10      551.03      530.27     18.16 o 
   1  10  10      390.38      404.47     22.76 o 
   2  10  10      726.42      773.41     27.68 o 
   3  10  10       21.58       16.83     20.58 o 
   4  10  10      152.82      156.50     24.94 o 
   5  10  10      534.77      558.58     20.19 o 
   6  10  10      125.00      135.17     14.03 o 
   7  10  10       17.62       23.42     11.57 o 
   8  10  10      187.28      158.99     20.58 o 
   9  10  10       59.54       50.81      9.91 o 
  -4  11  10        7.18        7.91      9.03 o 
  -3  11  10      463.16      428.44     18.90 o 
  -2  11  10      432.12      433.22     20.91 o 
  -1  11  10       12.56       15.11     13.20 o 
   0  11  10      151.87      169.92     17.18 o 
   1  11  10       33.78       44.82     14.91 o 
   2  11  10      388.35      382.60     22.43 o 
   3  11  10      260.35      250.64     29.30 o 
   4  11  10      307.65      272.47     29.93 o 
   5  11  10      629.76      553.69     28.67 o 
   6  11  10      304.46      249.21     21.83 o 
   7  11  10       43.02       50.65     13.31 o 
   8  11  10       93.75       66.09     11.64 o 
  -3  12  10      232.56      231.48     14.03 o 
  -2  12  10      170.64      149.87     14.53 o 
  -1  12  10       73.19       67.76     13.88 o 
   0  12  10        8.53       11.22     19.33 o 
   1  12  10       96.27      104.00     16.74 o 
   2  12  10       70.74       72.04     15.87 o 
   3  12  10       33.04       21.82     22.45 o 
   4  12  10      398.87      397.79     34.29 o 
   5  12  10       32.56       24.62     16.03 o 
   6  12  10      150.54      174.58     18.92 o 
   7  12  10       77.29       50.24     15.73 o 
   8  12  10       27.61       27.43     15.59 o 
  -2  13  10      809.44      789.34     34.29 o 
  -1  13  10        6.73        3.74     15.59 o 
   0  13  10      125.13      152.87     16.49 o 
   1  13  10      211.26      215.40     18.50 o 
   2  13  10      845.19      910.06     44.89 o 
   3  13  10      674.72      654.67     40.53 o 
   4  13  10      266.56      236.59     17.82 o 
   5  13  10       13.20       26.23     11.40 o 
   6  13  10       24.43       23.07     13.78 o 
   7  13  10      160.47      159.39     16.92 o 
  -1  14  10       64.16       66.46     11.53 o 
   0  14  10      265.37      271.12     17.62 o 
   1  14  10        3.10        7.71     11.97 o 
   2  14  10       10.61        8.73     19.95 o 
   3  14  10      144.98      156.50     23.69 o 
   4  14  10       17.56       10.60     18.08 o 
   5  14  10       21.33       12.41     12.08 o 
   6  14  10        1.87       -0.42     11.30 o 
   2  15  10       97.45       87.91     18.08 o 
   3  15  10      100.30       89.16     18.08 o 
   4  15  10       30.34       26.81     19.33 o 
   0  -7  11      454.78      449.49     36.16 o 
  -3  -6  11      397.16      389.71     18.01 o 
  -2  -6  11      122.03      120.00     13.14 o 
  -1  -6  11        2.23       -1.25     16.83 o 
   0  -6  11        6.25       12.47     17.46 o 
   1  -6  11       36.63       16.83     16.83 o 
   2  -6  11       81.68       57.72     12.32 o 
   3  -6  11      151.78      141.92     14.03 o 
  -4  -5  11        7.68       18.70     10.58 o 
  -3  -5  11       70.95       84.80     13.65 o 
  -2  -5  11      335.21      314.54     19.17 o 
  -1  -5  11      396.46      422.29     23.07 o 
   0  -5  11      969.73      895.33     42.40 o 
   1  -5  11      350.61      361.00     29.93 o 
   2  -5  11       10.35       -1.25     18.08 o 
   3  -5  11      106.20      104.50     14.09 o 
   4  -5  11        5.09        6.90      9.85 o 
  -5  -4  11      161.42      162.41     23.07 o 
  -4  -4  11      229.98      226.33     18.01 o 
  -3  -4  11      194.11      225.08     24.63 o 
  -2  -4  11       33.52       28.91     14.32 o 
  -1  -4  11       42.56       47.33     13.88 o 
   0  -4  11      219.43      187.15     17.57 o 
   1  -4  11      138.56      118.18     15.53 o 
   2  -4  11       33.88       39.28     21.82 o 
   3  -4  11       24.25       32.85     12.51 o 
   4  -4  11       47.02       59.63     10.56 o 
   5  -4  11       20.22       15.07      8.22 o 
  -5  -3  11        5.51        6.23     18.08 o 
  -4  -3  11       13.66        5.28     12.13 o 
  -3  -3  11      423.62      414.10     31.17 o 
  -2  -3  11     1118.77     1087.44     33.18 o 
  -1  -3  11      679.31      652.47     26.67 o 
   0  -3  11      348.55      344.20     21.16 o 
   1  -3  11      257.26      222.49     18.94 o 
   2  -3  11      506.24      524.21     24.94 o 
   3  -3  11       23.21       41.77     19.95 o 
   4  -3  11       18.29       16.05     10.40 o 
   5  -3  11      325.07      318.39     15.57 o 
   6  -3  11       81.98       78.58     27.12 o 
  -6  -2  11      273.68      267.48     23.07 o 
  -5  -2  11      173.62      194.53     25.56 o 
  -4  -2  11        4.78        9.73     12.45 o 
  -3  -2  11       94.19       87.10     15.13 o 
  -2  -2  11      130.08      138.59     16.63 o 
  -1  -2  11     1198.35     1175.48     34.29 o 
   0  -2  11      722.63      767.98     82.92 o 
   1  -2  11      211.70      219.32     18.26 o 
   2  -2  11      279.91      252.71     18.94 o 
   3  -2  11      130.33      125.57     14.68 o 
   4  -2  11      378.68      428.34     33.05 o 
   5  -2  11       50.71       56.44      9.26 o 
   6  -2  11       65.73       83.39     13.58 o 
   7  -2  11      196.56      172.24     14.37 o 
  -6  -1  11       52.82       41.79     10.03 o 
  -5  -1  11       25.28       26.01     11.97 o 
  -4  -1  11      999.42     1004.14     54.56 o 
  -3  -1  11      101.90       81.05     24.32 o 
  -2  -1  11       92.34      111.95     15.42 o 
  -1  -1  11      396.68      380.80     21.30 o 
   0  -1  11     2020.41     2147.95     33.09 o 
   1  -1  11      238.39      250.06     16.47 o 
   2  -1  11      350.29      348.64     20.94 o 
   3  -1  11      136.39      126.00     14.53 o 
   4  -1  11       59.63       60.59     13.33 o 
   5  -1  11      485.73      474.38     19.91 o 
   6  -1  11      368.81      346.53     21.66 o 
   7  -1  11      163.03      161.52     15.17 o 
  -6   0  11        6.85       11.87     10.11 o 
  -5   0  11        0.83        3.52     11.63 o 
  -4   0  11        4.70        8.23     12.56 o 
  -3   0  11      618.28      675.06     49.26 o 
  -2   0  11      217.26      207.82     16.14 o 
  -1   0  11       64.94       76.07     23.07 o 
   0   0  11        6.99        5.89      8.26 o 
   1   0  11     1761.55     1725.16     30.20 o 
   2   0  11      138.12      146.42     12.55 o 
   3   0  11        5.63       10.10     10.18 o 
   4   0  11      116.39      116.40     14.47 o 
   5   0  11       11.69       13.09     11.52 o 
   6   0  11     1434.51     1444.63     58.61 o 
   7   0  11       24.78       26.24     13.76 o 
   8   0  11       17.84        4.06     10.79 o 
  -6   1  11      129.11      149.01     19.95 o 
  -5   1  11      176.01      215.55     16.68 o 
  -4   1  11     1343.26     1480.22     35.54 o 
  -3   1  11      121.24      111.98     15.26 o 
  -2   1  11       49.77       42.40     11.97 o 
  -1   1  11      135.60      126.67     10.47 o 
   0   1  11      253.23      253.52     16.59 o 
   1   1  11        1.67        3.70     10.34 o 
   2   1  11      446.97      443.61     17.15 o 
   3   1  11      365.78      360.02     13.76 o 
   4   1  11      947.75      967.50     20.63 o 
   5   1  11      115.40      104.91     14.98 o 
   6   1  11       75.76       63.48     14.18 o 
   7   1  11      787.76      774.38     43.02 o 
   8   1  11      183.41      176.09     16.74 o 
  -6   2  11       42.47       39.28     18.08 o 
  -5   2  11        6.23        4.36     16.83 o 
  -4   2  11      804.59      814.05     22.52 o 
  -3   2  11     1324.38     1308.01     33.47 o 
  -2   2  11        3.85       10.71     11.97 o 
  -1   2  11     1722.39     1694.79     28.31 o 
   0   2  11      830.20      869.51     20.57 o 
   1   2  11       94.92       86.28      9.45 o 
   2   2  11     1253.29     1251.44     27.90 o 
   3   2  11        3.80        3.89      6.88 o 
   4   2  11      399.40      406.75     14.64 o 
   5   2  11      100.66      101.24     12.21 o 
   6   2  11      260.14      268.75     19.77 o 
   7   2  11      219.05      209.26     17.23 o 
   8   2  11       27.16       25.33     11.08 o 
  -6   3  11      473.89      431.44     19.62 o 
  -5   3  11      448.29      461.84     22.26 o 
  -4   3  11      150.89      154.14     17.18 o 
  -3   3  11      731.27      715.73     21.09 o 
  -2   3  11     1953.44     1993.16     27.44 o 
  -1   3  11        4.35        5.54      8.50 o 
   0   3  11       14.04       22.39      8.89 o 
   1   3  11      129.71      142.75     11.11 o 
   2   3  11      768.81      825.27     17.61 o 
   3   3  11      586.53      551.88     18.10 o 
   4   3  11      173.57      187.93     12.95 o 
   5   3  11      396.46      418.82     17.95 o 
   6   3  11       96.97      107.59     12.96 o 
   7   3  11       20.60       16.21     19.33 o 
   8   3  11        7.70       16.73     10.60 o 
   9   3  11        6.97       11.93      9.88 o 
  -6   4  11      672.63      697.94     24.00 o 
  -5   4  11      787.29      744.48     36.79 o 
  -4   4  11      107.72       93.05     15.61 o 
  -3   4  11      490.26      526.26     18.72 o 
  -2   4  11       56.27       55.22     10.43 o 
  -1   4  11       97.12      107.03      9.42 o 
   0   4  11      536.24      479.18     16.75 o 
   1   4  11       27.60       32.59      7.40 o 
   2   4  11       55.24       64.65      8.06 o 
   3   4  11       36.25       39.02      9.35 o 
   4   4  11      404.71      407.31     16.76 o 
   5   4  11       82.45       73.68     11.47 o 
   6   4  11      783.16      829.23     24.94 o 
   7   4  11      517.18      529.96     25.27 o 
   8   4  11       16.94       15.33     11.18 o 
   9   4  11       56.97       43.74      9.58 o 
  -6   5  11       42.03       36.42     11.18 o 
  -5   5  11      266.66      250.77     18.82 o 
  -4   5  11      756.97      755.73     46.76 o 
  -3   5  11       72.83       63.03     15.53 o 
  -2   5  11      199.98      201.25     16.74 o 
  -1   5  11       56.37       55.56     12.79 o 
   0   5  11      548.76      575.80     16.56 o 
   1   5  11      779.64      764.99     17.74 o 
   2   5  11       92.52       91.30      8.47 o 
   3   5  11        5.41        9.90      8.30 o 
   4   5  11       26.25       17.05      9.54 o 
   5   5  11     1169.99     1200.61     26.96 o 
   6   5  11       36.83       42.07     14.53 o 
   7   5  11      148.02      162.03     17.62 o 
   8   5  11       64.18       78.56     19.95 o 
   9   5  11      258.88      232.56     20.58 o 
  -6   6  11      307.74      286.20     17.46 o 
  -5   6  11       19.58       15.68     11.97 o 
  -4   6  11       29.39       54.58     14.96 o 
  -3   6  11       47.11       54.02     14.03 o 
  -2   6  11      365.44      355.86     20.27 o 
  -1   6  11       67.32       79.25     12.51 o 
   0   6  11      389.34      380.56     14.70 o 
   1   6  11      382.55      407.83     13.23 o 
   2   6  11     1161.97     1204.01     21.18 o 
   3   6  11      100.43       93.44     10.99 o 
   4   6  11       89.37       88.12     10.95 o 
   5   6  11      383.36      395.88     17.16 o 
   6   6  11      185.38      147.77     26.19 o 
   7   6  11        9.20        2.17     14.09 o 
   8   6  11       18.85       21.51     12.34 o 
   9   6  11      256.33      258.75     21.82 o 
  -6   7  11      209.80      207.62     19.95 o 
  -5   7  11       50.03       55.87     11.52 o 
  -4   7  11      502.68      492.63     22.55 o 
  -3   7  11       33.55       17.73     12.42 o 
  -2   7  11       26.28       20.47     12.07 o 
  -1   7  11       85.93       88.73     13.23 o 
   0   7  11       54.05       57.45      9.26 o 
   1   7  11        1.79        7.19      8.26 o 
   2   7  11     1016.24     1007.06     19.98 o 
   3   7  11      522.68      517.86     17.91 o 
   4   7  11      765.19      763.39     19.22 o 
   5   7  11      473.84      489.35     20.22 o 
   6   7  11        1.20        2.49     20.58 o 
   7   7  11      817.97      821.55     29.89 o 
   8   7  11      651.10      638.60     24.91 o 
   9   7  11      402.48      397.16     25.56 o 
  -5   8  11      126.02      134.05     20.58 o 
  -4   8  11      156.16      144.47     14.23 o 
  -3   8  11       11.47       11.55     11.81 o 
  -2   8  11       18.04       17.21      9.32 o 
  -1   8  11      291.04      319.84     12.76 o 
   0   8  11      221.26      224.40     13.09 o 
   1   8  11      460.60      470.88     16.85 o 
   2   8  11      295.65      295.33     14.73 o 
   3   8  11      271.43      264.26     12.38 o 
   4   8  11       61.55       77.32      9.57 o 
   5   8  11       15.06       18.33     15.17 o 
   6   8  11       18.13       20.68     12.10 o 
   7   8  11       63.50       75.33     15.61 o 
   8   8  11      157.07      154.30     15.87 o 
   9   8  11       29.11       26.81     14.96 o 
  -5   9  11       12.77       18.08     13.09 o 
  -4   9  11       23.25       21.25     10.02 o 
  -3   9  11        6.77        4.50      8.58 o 
  -2   9  11       90.52       89.43      9.33 o 
  -1   9  11       83.09       95.32      9.31 o 
   0   9  11       70.85       72.34     10.99 o 
   1   9  11      116.61      124.94     11.93 o 
   2   9  11      167.11      174.42     13.43 o 
   3   9  11       20.69       26.16     13.01 o 
   4   9  11       21.71       15.46     14.28 o 
   5   9  11       74.67       71.80     12.45 o 
   6   9  11      299.60      281.85     17.35 o 
   7   9  11     1018.19      964.78     31.49 o 
   8   9  11      401.49      379.39     19.38 o 
   9   9  11       23.93       25.56     14.34 o 
  -4  10  11       78.02       62.11     10.55 o 
  -3  10  11      188.70      176.94     17.46 o 
  -2  10  11       43.56       33.73     11.97 o 
  -1  10  11      938.06      934.57     22.96 o 
   0  10  11     1271.97     1290.88     27.12 o 
   1  10  11      300.18      346.22     20.85 o 
   2  10  11       68.94       63.97     14.03 o 
   3  10  11       20.06       14.70     12.68 o 
   4  10  11       14.12       24.34     14.65 o 
   5  10  11      123.85      113.57     12.85 o 
   6  10  11      102.58      125.89     13.86 o 
   7  10  11        9.50       10.98     10.54 o 
   8  10  11       11.49       11.85     14.34 o 
  -3  11  11      125.53      106.04     11.81 o 
  -2  11  11      987.36      966.70     38.03 o 
  -1  11  11      231.96      202.97     17.41 o 
   0  11  11      770.19      789.12     28.17 o 
   1  11  11       97.45      109.81     16.24 o 
   2  11  11       43.21       39.67     14.82 o 
   3  11  11      111.33      112.23     24.94 o 
   4  11  11      116.53      125.35     18.52 o 
   5  11  11     1204.54     1118.20     37.85 o 
   6  11  11      381.11      347.14     24.06 o 
   7  11  11        7.71        1.69      9.52 o 
   8  11  11       83.05       69.21     14.96 o 
  -3  12  11      731.52      761.28     29.30 o 
  -2  12  11      819.86      826.18     24.68 o 
  -1  12  11       72.00       75.01     16.52 o 
   0  12  11       39.79       33.67     13.67 o 
   1  12  11       10.75       14.40     14.09 o 
   2  12  11      383.32      427.85     30.55 o 
   3  12  11      312.39      296.16     31.17 o 
   4  12  11      237.83      277.18     27.75 o 
   5  12  11       28.68       28.81     15.98 o 
   6  12  11       33.98        9.39     14.08 o 
   7  12  11       72.28       65.95     14.37 o 
  -1  13  11      805.20      773.03     24.68 o 
   0  13  11       59.47       51.90     13.88 o 
   1  13  11        3.46       10.91     12.79 o 
   2  13  11       12.78       14.96     20.58 o 
   3  13  11      398.98      398.41     33.67 o 
   4  13  11       31.62       20.71     10.15 o 
   5  13  11       12.00       12.51     10.43 o 
   6  13  11       77.39       68.53     11.22 o 
   7  13  11      484.67      465.46     23.07 o 
   0  14  11       24.07       26.01     11.00 o 
   1  14  11      505.49      560.08     22.81 o 
   2  14  11      103.18       93.52     20.58 o 
   3  14  11        1.06        3.74     17.46 o 
   4  14  11      152.03      113.41     18.08 o 
   5  14  11       20.65       14.30      8.98 o 
   6  14  11       17.29       22.01     10.57 o 
  -3  -5  12      338.92      352.76     16.49 o 
  -2  -5  12        0.30        2.54      9.91 o 
  -1  -5  12       17.55       15.28     10.14 o 
   0  -5  12      160.92      198.27     22.45 o 
   1  -5  12      304.52      273.71     24.32 o 
   2  -5  12      585.46      536.57     27.12 o 
   3  -5  12        7.68        6.81      9.03 o 
  -4  -4  12       55.88       44.89     16.21 o 
  -3  -4  12      324.47      301.29     17.49 o 
  -2  -4  12      178.99      196.04     16.74 o 
  -1  -4  12        6.38        6.11     13.00 o 
   0  -4  12       73.63       62.76     13.84 o 
   1  -4  12       17.05       24.94     17.46 o 
   2  -4  12      371.53      347.91     28.68 o 
   3  -4  12       91.83       87.39     13.40 o 
   4  -4  12        3.18        4.74     10.35 o 
  -4  -3  12       38.44       39.28     19.95 o 
  -3  -3  12       49.88       81.73     14.53 o 
  -2  -3  12      502.55      506.79     23.25 o 
  -1  -3  12      422.54      431.34     22.18 o 
   0  -3  12      427.27      452.36     24.00 o 
   1  -3  12       50.35       38.86     14.53 o 
   2  -3  12      552.49      589.82     34.92 o 
   3  -3  12      819.83      763.78     38.66 o 
   4  -3  12      200.40      193.66     13.44 o 
   5  -3  12        5.50        3.80      8.03 o 
  -5  -2  12      387.23      425.84     28.68 o 
  -4  -2  12       65.73       73.57     20.58 o 
  -3  -2  12       23.44       39.28     21.82 o 
  -2  -2  12       77.83       71.02     14.37 o 
  -1  -2  12        8.11       23.37     12.42 o 
   0  -2  12      555.03      590.88     25.47 o 
   1  -2  12      159.73      173.92     17.38 o 
   2  -2  12       24.11       15.24     13.44 o 
   3  -2  12     1181.64     1191.76     45.20 o 
   4  -2  12       42.65       43.80     13.31 o 
   5  -2  12       30.99       27.71     12.56 o 
   6  -2  12        6.62        6.23     14.96 o 
  -5  -1  12       11.34       14.34     14.96 o 
  -4  -1  12      321.91      353.52     29.30 o 
  -3  -1  12      171.89      184.55     26.19 o 
  -2  -1  12     1302.79     1268.81     51.75 o 
  -1  -1  12      110.26      103.54     15.22 o 
   0  -1  12       10.97       12.55     13.14 o 
   1  -1  12      500.58      481.39     23.56 o 
   2  -1  12      286.53      321.05     20.59 o 
   3  -1  12        5.84        7.63     11.36 o 
   4  -1  12        6.23        0.35     11.38 o 
   5  -1  12       20.90       18.35     14.28 o 
   6  -1  12      280.46      294.25     17.93 o 
   7  -1  12      108.16      129.06     20.58 o 
  -5   0  12      183.29      197.35     14.72 o 
  -4   0  12      270.67      291.15     18.39 o 
  -3   0  12        9.61        1.50     11.76 o 
  -2   0  12     1533.35     1565.59     56.74 o 
  -1   0  12       71.95       59.23     24.32 o 
   0   0  12      284.47      268.05     18.42 o 
   1   0  12       64.20       58.09     10.82 o 
   2   0  12       79.12       95.30     12.04 o 
   3   0  12       90.30       91.67     14.20 o 
   4   0  12      247.10      266.37     18.01 o 
   5   0  12        2.94        6.59     10.93 o 
   6   0  12      124.98      138.32     16.32 o 
   7   0  12      153.61      152.03     15.09 o 
  -6   1  12       51.15       34.92     14.34 o 
  -5   1  12       29.55       26.97     10.30 o 
  -4   1  12      606.56      523.27     22.47 o 
  -3   1  12      839.66      837.79     27.51 o 
  -2   1  12      565.99      643.84     24.27 o 
  -1   1  12        3.54        4.06      8.27 o 
   0   1  12      893.67      899.33     28.45 o 
   1   1  12      674.94      650.90     25.39 o 
   2   1  12      920.48      910.57     31.81 o 
   3   1  12      407.10      409.63     17.26 o 
   4   1  12       95.25      115.52     14.76 o 
   5   1  12      180.25      186.32     16.94 o 
   6   1  12       92.87       96.38     14.51 o 
   7   1  12       11.20       23.48     12.87 o 
   8   1  12      393.99      376.27     18.50 o 
  -6   2  12       29.74       38.03     14.96 o 
  -5   2  12        4.90       13.09     16.21 o 
  -4   2  12      362.38      427.04     20.94 o 
  -3   2  12      557.27      552.61     23.76 o 
  -2   2  12     1361.59     1408.31     34.44 o 
  -1   2  12       51.19       47.45      9.56 o 
   0   2  12     2028.19     2048.44     31.72 o 
   1   2  12       46.89       46.46     13.31 o 
   2   2  12      104.74      100.53     15.87 o 
   3   2  12       68.87       80.40     10.97 o 
   4   2  12       50.43       49.36      9.58 o 
   5   2  12        7.21       10.19     10.18 o 
   6   2  12      168.86      180.06     17.49 o 
   7   2  12       89.47       78.64     13.14 o 
   8   2  12     1100.44     1102.75     31.08 o 
  -6   3  12      111.97      101.63     17.46 o 
  -5   3  12      156.45      141.53     21.82 o 
  -4   3  12      135.63      155.87     23.07 o 
  -3   3  12        6.35        4.08     11.97 o 
  -2   3  12      902.65      874.77     22.38 o 
  -1   3  12       26.87       18.33      9.42 o 
   0   3  12     1692.32     1734.48     30.45 o 
   1   3  12        1.72        1.96      8.90 o 
   2   3  12        3.83        3.99      9.06 o 
   3   3  12      181.90      162.80     12.78 o 
   4   3  12       13.70       13.21     10.39 o 
   5   3  12        9.49        7.86     10.79 o 
   6   3  12        1.31       -1.52     11.53 o 
   7   3  12       38.79       49.26     21.20 o 
   8   3  12      479.32      439.27     19.32 o 
  -6   4  12        0.69        4.99     13.09 o 
  -5   4  12       45.80       54.98     13.00 o 
  -4   4  12      749.16      812.18     37.72 o 
  -3   4  12       16.39       13.14     14.20 o 
  -2   4  12      546.71      528.36     19.03 o 
  -1   4  12      112.67      127.95     12.36 o 
   0   4  12      445.92      492.48     17.97 o 
   1   4  12      648.80      668.05     20.48 o 
   2   4  12      394.91      380.74     13.88 o 
   3   4  12       34.24       45.72      9.99 o 
   4   4  12      100.94       94.64     12.11 o 
   5   4  12      145.30      138.96     13.29 o 
   6   4  12       33.15       38.07     11.71 o 
   7   4  12       22.33       16.21     18.70 o 
   8   4  12        6.81       16.66     10.47 o 
  -5   5  12       65.32       57.29     12.76 o 
  -4   5  12      390.61      367.62     20.85 o 
  -3   5  12       10.05        9.06     10.43 o 
  -2   5  12      827.58      861.31     23.36 o 
  -1   5  12      311.60      314.64     15.70 o 
   0   5  12       17.94       22.73     10.20 o 
   1   5  12      188.92      197.30     11.39 o 
   2   5  12      221.54      227.97     11.47 o 
   3   5  12      105.14      103.60     11.87 o 
   4   5  12       93.68       94.97     12.40 o 
   5   5  12      205.32      218.26     14.94 o 
   6   5  12      780.69      763.12     24.35 o 
   7   5  12       40.74       53.57     14.53 o 
   8   5  12       82.94       75.44     16.83 o 
   9   5  12       12.60       13.72     11.22 o 
  -5   6  12       20.50       25.57     11.53 o 
  -4   6  12      237.77      248.57     24.63 o 
  -3   6  12       18.92       28.74     11.33 o 
  -2   6  12      132.76      158.27     17.18 o 
  -1   6  12       32.16       29.81     10.31 o 
   0   6  12      468.51      470.75     21.99 o 
   1   6  12        8.74        6.77      7.58 o 
   2   6  12       72.16       63.74      9.41 o 
   3   6  12     2150.74     2171.49     35.23 o 
   4   6  12      210.09      219.30     14.83 o 
   5   6  12      343.47      352.86     17.40 o 
   6   6  12        1.62       -3.12     22.45 o 
   7   6  12        8.80       11.89     14.20 o 
   8   6  12       62.36       72.95     18.70 o 
   9   6  12      105.97      107.24     14.96 o 
  -5   7  12      108.46      114.69     12.42 o 
  -4   7  12      143.08      120.27     14.20 o 
  -3   7  12       13.85       15.94     12.88 o 
  -2   7  12        4.79        3.10     13.20 o 
  -1   7  12        0.40        1.42     11.68 o 
   0   7  12       50.73       57.77      9.20 o 
   1   7  12      103.01      109.97     12.21 o 
   2   7  12       80.97       71.10     10.42 o 
   3   7  12        4.26        6.44      9.56 o 
   4   7  12     1413.15     1442.88     29.72 o 
   5   7  12       17.12       22.20     10.42 o 
   6   7  12      765.45      814.90     44.89 o 
   7   7  12        3.55       13.09     13.23 o 
   8   7  12       45.45       44.14     12.76 o 
   9   7  12      380.89      349.78     22.45 o 
  -5   8  12       56.99       44.89     14.34 o 
  -4   8  12      129.38      114.29     12.88 o 
  -3   8  12      101.89      107.17     14.47 o 
  -2   8  12      353.71      384.10     20.06 o 
  -1   8  12      232.67      246.65     19.33 o 
   0   8  12       56.87       68.26     13.84 o 
   1   8  12     2149.71     2097.52     44.10 o 
   2   8  12      389.08      410.40     22.47 o 
   3   8  12      114.91      104.47     11.66 o 
   4   8  12      204.53      200.35     13.96 o 
   5   8  12      316.81      327.84     23.35 o 
   6   8  12      607.34      601.97     26.62 o 
   7   8  12      445.65      418.72     36.79 o 
   8   8  12      101.54      104.06     13.65 o 
   9   8  12        2.73       15.59     13.72 o 
  -4   9  12      104.70       96.64     18.70 o 
  -3   9  12       86.36       76.58     12.42 o 
  -2   9  12       42.85       37.21     11.63 o 
  -1   9  12      533.62      514.49     17.28 o 
   0   9  12      936.41      987.73     23.53 o 
   1   9  12     1771.30     1904.10     32.28 o 
   2   9  12     2799.74     2740.10     49.77 o 
   3   9  12      701.72      658.45     26.90 o 
   4   9  12      288.73      291.77     16.75 o 
   5   9  12       70.06       64.90     12.29 o 
   6   9  12      114.21      121.55     13.85 o 
   7   9  12      526.73      502.15     25.56 o 
   8   9  12      148.89      142.23     14.09 o 
  -4  10  12      207.52      216.98     18.70 o 
  -3  10  12      286.00      293.25     15.41 o 
  -2  10  12       15.78       24.11      8.51 o 
  -1  10  12      307.96      321.08     14.75 o 
   0  10  12      522.27      524.99     18.44 o 
   1  10  12       37.70       35.05     13.00 o 
   2  10  12     1604.92     1585.67     38.97 o 
   3  10  12       59.55       54.07     11.38 o 
   4  10  12       94.33       75.94     16.29 o 
   5  10  12      477.26      503.59     19.77 o 
   6  10  12      112.62      122.22     13.04 o 
   7  10  12       38.18       24.32     11.44 o 
   8  10  12        1.30        4.92      9.47 o 
  -3  11  12       91.27       92.90     14.96 o 
  -2  11  12      668.30      686.11     22.26 o 
  -1  11  12      616.38      609.25     23.35 o 
   0  11  12      812.76      788.29     27.24 o 
   1  11  12      396.45      399.36     31.49 o 
   2  11  12       10.33        5.49     13.14 o 
   3  11  12     1142.94     1067.42     49.88 o 
   4  11  12      217.91      210.06     20.06 o 
   5  11  12       42.45       26.13     15.61 o 
   6  11  12       65.51       47.57     15.42 o 
   7  11  12       32.53       18.57      9.98 o 
   8  11  12        6.17        8.11     11.85 o 
  -2  12  12      106.03      107.55     11.46 o 
  -1  12  12      375.07      387.49     18.73 o 
   0  12  12      188.62      201.16     16.29 o 
   1  12  12       78.69       93.22     15.36 o 
   2  12  12      240.45      246.55     18.64 o 
   3  12  12      201.24      203.88     28.68 o 
   4  12  12      382.95      409.82     24.68 o 
   5  12  12        8.57        9.31     15.21 o 
   6  12  12       67.43       61.51     15.71 o 
   7  12  12       54.28       30.55     15.59 o 
  -1  13  12       89.45       98.44     11.88 o 
   0  13  12        7.89        7.23     11.44 o 
   1  13  12      311.18      326.30     16.41 o 
   2  13  12      854.89      822.39     41.77 o 
   3  13  12       20.90        8.73     20.58 o 
   4  13  12       28.07       41.09     14.09 o 
   5  13  12       10.13        7.32      9.87 o 
   6  13  12       52.15       43.13     10.01 o 
   1  14  12        2.67       -4.99     15.59 o 
   2  14  12      272.33      283.69     27.43 o 
   3  14  12       38.93       35.04     12.12 o 
   4  14  12       25.93       32.92     12.32 o 
   5  14  12        0.18        6.97     11.83 o 
  -2  -4  13        8.58        5.08      9.23 o 
  -1  -4  13       44.24       39.80     10.35 o 
   0  -4  13       25.51       35.23     10.14 o 
   1  -4  13       15.00       13.72     13.72 o 
   2  -4  13      158.47      165.23     19.33 o 
  -3  -3  13      163.30      165.85     20.58 o 
  -2  -3  13       13.37       13.09     10.15 o 
  -1  -3  13        3.04       -1.42     11.00 o 
   0  -3  13      370.35      368.07     19.38 o 
   1  -3  13       76.17       56.90     13.40 o 
   2  -3  13      180.90      150.26     21.20 o 
   3  -3  13       22.12       28.27      9.05 o 
   4  -3  13      152.92      156.45     16.30 o 
  -4  -2  13       11.39       10.60     16.21 o 
  -3  -2  13       34.10       43.02     17.46 o 
  -2  -2  13      160.88      170.21     23.69 o 
  -1  -2  13      158.56      182.03     16.63 o 
   0  -2  13       97.79       87.38     14.09 o 
   1  -2  13      185.72      173.48     16.68 o 
   2  -2  13     1267.00     1221.08     55.80 o 
   3  -2  13        6.76        8.11     16.83 o 
   4  -2  13      163.40      150.15     11.53 o 
   5  -2  13       54.12       54.93     11.02 o 
  -4  -1  13       15.54       11.22     16.83 o 
  -3  -1  13      169.27      154.63     24.32 o 
  -2  -1  13       24.64       27.43     21.20 o 
  -1  -1  13      662.06      657.16     39.28 o 
   0  -1  13      794.65      755.84     27.16 o 
   1  -1  13       25.35       34.81     12.58 o 
   2  -1  13      586.11      597.52     24.84 o 
   3  -1  13      570.69      527.73     35.23 o 
   4  -1  13      156.28      173.22     14.47 o 
   5  -1  13      141.50      153.26     15.85 o 
   6  -1  13        2.24        3.74     15.59 o 
  -5   0  13       10.37        4.99     13.72 o 
  -4   0  13      308.23      376.59     27.43 o 
  -3   0  13      168.23      197.02     25.56 o 
  -2   0  13        7.53        3.74     19.33 o 
  -1   0  13      826.88      816.15     43.02 o 
   0   0  13     2010.68     2004.13     76.69 o 
   1   0  13       24.26       26.58      9.99 o 
   2   0  13      286.31      287.69     32.73 o 
   3   0  13       47.12       35.40     11.88 o 
   4   0  13      210.82      221.30     16.53 o 
   5   0  13      143.78      158.69     12.92 o 
   6   0  13      495.14      498.16     21.20 o 
  -5   1  13      236.99      262.49     19.33 o 
  -4   1  13       27.56       18.83     10.03 o 
  -3   1  13      464.48      524.29     21.92 o 
  -2   1  13      768.12      776.41     25.77 o 
  -1   1  13      112.04      136.54     26.19 o 
   0   1  13      474.82      488.01     22.92 o 
   1   1  13        9.36        3.75     13.31 o 
   2   1  13      299.48      326.89     21.30 o 
   3   1  13       20.04       23.35      9.87 o 
   4   1  13       38.08       45.20     12.34 o 
   5   1  13       35.33       38.57     12.32 o 
   6   1  13       67.11       60.74     13.31 o 
   7   1  13      240.19      233.65     15.98 o 
  -5   2  13       79.26       86.04     14.96 o 
  -4   2  13      136.67      172.76     14.55 o 
  -3   2  13      135.98      146.18     15.17 o 
  -2   2  13      582.75      610.16     23.95 o 
  -1   2  13      282.52      299.95     14.68 o 
   0   2  13       75.54       76.51     10.69 o 
   1   2  13       51.20       42.97     14.37 o 
   2   2  13       73.38       86.17     16.76 o 
   3   2  13       13.44        8.83     13.40 o 
   4   2  13      202.85      232.96     14.62 o 
   5   2  13       33.83       22.45     18.08 o 
   6   2  13        9.80        9.08     12.28 o 
   7   2  13      646.64      685.74     22.76 o 
  -5   3  13       11.68        9.98     14.34 o 
  -4   3  13       89.77       74.82     18.08 o 
  -3   3  13      312.47      300.50     18.29 o 
  -2   3  13       37.96       33.63     13.00 o 
  -1   3  13        1.72        6.10      9.30 o 
   0   3  13      418.30      444.00     17.49 o 
   1   3  13      121.73      122.32     12.12 o 
   2   3  13      572.42      610.19     27.51 o 
   3   3  13      123.22      122.04     12.42 o 
   4   3  13       17.61       18.19     11.05 o 
   5   3  13      448.61      510.28     23.81 o 
   6   3  13      122.74      109.43     15.87 o 
   7   3  13      509.24      511.56     39.28 o 
   8   3  13       81.30       89.16     18.08 o 
  -5   4  13       17.49       26.81     14.96 o 
  -4   4  13       25.24       39.90     16.83 o 
  -3   4  13        8.49       -2.49     17.46 o 
  -2   4  13      480.25      512.25     21.59 o 
  -1   4  13       91.62       83.57     11.38 o 
   0   4  13      562.36      582.26     19.84 o 
   1   4  13      657.21      651.83     20.86 o 
   2   4  13      631.82      684.71     22.58 o 
   3   4  13      410.90      446.32     18.45 o 
   4   4  13      131.93      144.11     13.54 o 
   5   4  13     1826.91     1874.96     33.93 o 
   6   4  13      620.75      656.83     34.61 o 
   7   4  13       77.26       71.95     13.65 o 
   8   4  13       78.32       80.59     11.18 o 
  -5   5  13       39.06       33.67     14.34 o 
  -4   5  13      129.19      140.29     21.20 o 
  -3   5  13      155.04      136.54     21.20 o 
  -2   5  13        1.68        5.93     11.88 o 
  -1   5  13      268.87      288.05     18.90 o 
   0   5  13      170.74      177.66     13.92 o 
   1   5  13      391.44      382.37     17.66 o 
   2   5  13       84.02       84.78     11.58 o 
   3   5  13      196.47      189.20     14.01 o 
   4   5  13      634.89      635.82     21.58 o 
   5   5  13      387.12      394.74     18.51 o 
   6   5  13      641.31      683.11     22.91 o 
   7   5  13      269.67      268.23     14.96 o 
   8   5  13       35.92       26.19     14.96 o 
  -5   6  13      104.97      101.01     14.96 o 
  -4   6  13       37.92       23.73     11.63 o 
  -3   6  13      801.75      750.15     21.43 o 
  -2   6  13      446.65      431.83     18.12 o 
  -1   6  13      509.12      521.65     26.50 o 
   0   6  13      144.99      177.82     17.31 o 
   1   6  13       94.24      116.60     11.97 o 
   2   6  13       80.28      100.17     12.21 o 
   3   6  13      461.35      474.16     19.16 o 
   4   6  13     1121.08     1174.21     27.78 o 
   5   6  13       92.88       97.84     13.10 o 
   6   6  13      144.69      144.65     24.94 o 
   7   6  13        4.71        6.29     13.40 o 
   8   6  13        4.05        1.87     15.59 o 
  -4   7  13        0.44        3.77     10.93 o 
  -3   7  13      282.77      283.59     15.20 o 
  -2   7  13       47.47       48.77     11.34 o 
  -1   7  13      155.71      167.16     13.88 o 
   0   7  13      310.81      297.30     20.66 o 
   1   7  13      528.56      531.32     19.74 o 
   2   7  13     2409.74     2363.46     44.81 o 
   3   7  13     3129.73     3163.09     43.03 o 
   4   7  13     2140.96     2173.49     36.63 o 
   5   7  13     1670.23     1742.09     32.95 o 
   6   7  13       42.66       39.28     21.82 o 
   7   7  13      235.02      243.64     24.00 o 
   8   7  13      403.08      395.54     22.76 o 
  -4   8  13      636.29      640.23     17.09 o 
  -3   8  13       51.82       48.45     10.12 o 
  -2   8  13       47.43       48.92     11.02 o 
  -1   8  13      126.75      126.58     12.55 o 
   0   8  13      177.22      157.93     13.73 o 
   1   8  13       61.55       74.43     12.48 o 
   2   8  13      916.98      931.84     31.30 o 
   3   8  13      359.28      391.17     17.52 o 
   4   8  13       95.96      105.38     12.50 o 
   5   8  13      157.02      151.83     16.26 o 
   6   8  13      530.95      507.85     24.64 o 
   7   8  13      428.81      457.35     22.18 o 
   8   8  13      503.02      535.47     21.35 o 
  -3   9  13      286.91      288.77     13.44 o 
  -2   9  13       13.78       14.03     10.58 o 
  -1   9  13       80.29       90.33     13.20 o 
   0   9  13      508.92      507.43     19.54 o 
   1   9  13      545.31      527.87     18.60 o 
   2   9  13     1415.17     1366.60     37.72 o 
   3   9  13      212.06      203.59     18.20 o 
   4   9  13        8.30        5.38     13.12 o 
   5   9  13      144.50      137.88     16.32 o 
   6   9  13     1064.25     1111.65     43.33 o 
   7   9  13       11.35       27.83     11.97 o 
   8   9  13       34.26       32.61     10.11 o 
  -3  10  13        4.91        2.49     12.47 o 
  -2  10  13      203.21      205.30     13.88 o 
  -1  10  13       22.63       21.82     14.96 o 
   0  10  13        8.17       15.61      9.79 o 
   1  10  13        7.88       -0.28     10.08 o 
   2  10  13      240.32      229.21     19.82 o 
   3  10  13      390.22      381.52     21.83 o 
   4  10  13       20.38        9.98     22.45 o 
   5  10  13       49.26       60.16     11.57 o 
   6  10  13       96.73       91.10     13.33 o 
   7  10  13       13.39        9.21     10.93 o 
   8  10  13      136.35      132.80     16.83 o 
  -2  11  13       18.10       27.43     13.09 o 
  -1  11  13      223.64      208.46     14.72 o 
   0  11  13      531.41      492.11     17.57 o 
   1  11  13      641.78      648.89     21.71 o 
   2  11  13      528.92      484.16     23.51 o 
   3  11  13        3.74       -3.07     12.68 o 
   4  11  13     1552.90     1549.92     40.34 o 
   5  11  13       81.10       67.62     16.29 o 
   6  11  13       10.77       12.16     12.79 o 
   7  11  13       52.72       37.36     10.15 o 
  -1  12  13      379.17      332.14     16.21 o 
   0  12  13       54.80       55.61      9.82 o 
   1  12  13      219.29      209.99     17.18 o 
   2  12  13      200.69      190.41     17.31 o 
   3  12  13      482.47      466.85     22.87 o 
   4  12  13      109.73      106.68     16.24 o 
   5  12  13       68.01       85.21     14.99 o 
   6  12  13      116.00      121.06     16.68 o 
   0  13  13      474.80      442.40     22.26 o 
   1  13  13      111.59       94.77     13.40 o 
   2  13  13      532.91      511.26     33.67 o 
   3  13  13      154.61      132.74     15.26 o 
   4  13  13       16.85       24.04     11.81 o 
   5  13  13       10.92        9.89      8.81 o 
   6  13  13       75.71       76.86     12.88 o 
   2  14  13      169.41      167.10     20.58 o 
   3  14  13       75.22      101.01     18.70 o 
   4  14  13       49.10       53.62     16.83 o 
  -1  -3  14      406.70      442.06     26.19 o 
   0  -3  14        5.83        7.13      9.03 o 
   1  -3  14       27.38       29.30     14.34 o 
   2  -3  14      185.51      191.41     18.70 o 
  -2  -2  14      139.56      143.40     19.95 o 
  -1  -2  14      142.07      107.24     19.33 o 
   0  -2  14       63.97       64.55     12.25 o 
   1  -2  14       11.60        8.21     10.74 o 
   2  -2  14       27.10       26.42      9.23 o 
   3  -2  14       46.45       47.39     14.96 o 
   4  -2  14      299.64      311.75     21.82 o 
  -3  -1  14      246.98      286.81     23.69 o 
  -2  -1  14      145.93      150.88     22.45 o 
  -1  -1  14      105.02      118.46     21.82 o 
   0  -1  14      153.32      140.29     23.69 o 
   1  -1  14      190.86      216.32     16.48 o 
   2  -1  14       13.88        8.83      9.91 o 
   3  -1  14      214.27      225.80     14.72 o 
   4  -1  14      139.97      147.61     13.92 o 
   5  -1  14        9.85       -3.74     13.09 o 
  -4   0  14       24.37       29.30     13.72 o 
  -3   0  14       70.23       67.34     19.33 o 
  -2   0  14      402.56      407.14     31.17 o 
  -1   0  14      242.71      243.79     27.43 o 
   0   0  14        9.62        0.00     19.33 o 
   1   0  14       56.41       64.22     21.20 o 
   2   0  14      167.56      173.33     21.20 o 
   3   0  14      483.67      436.92     39.59 o 
   4   0  14      219.27      229.95     15.21 o 
   5   0  14      132.99      119.09     19.95 o 
  -4   1  14      610.70      543.68     27.43 o 
  -3   1  14        7.62       11.85     15.59 o 
  -2   1  14       11.89       10.60     19.95 o 
  -1   1  14      348.19      310.50     29.30 o 
   0   1  14      390.88      437.45     21.26 o 
   1   1  14      675.26      723.53     26.82 o 
   2   1  14       13.92       14.46     13.78 o 
   3   1  14       45.94       42.40     17.46 o 
   4   1  14      106.89       89.15     12.76 o 
   5   1  14       55.70       52.60     12.78 o 
   6   1  14       87.11       67.34     18.08 o 
  -4   2  14      467.86      494.43     25.56 o 
  -3   2  14       81.82       57.46     11.08 o 
  -2   2  14        7.89        6.57     11.24 o 
  -1   2  14        0.47        0.62     18.70 o 
   0   2  14      822.39      794.74     32.11 o 
   1   2  14     1146.13     1088.87     32.75 o 
   2   2  14      833.21      801.71     29.46 o 
   3   2  14      261.63      259.08     19.17 o 
   4   2  14      101.53       95.39     20.58 o 
   5   2  14       52.73       38.03     16.83 o 
   6   2  14       86.40       89.16     20.58 o 
  -4   3  14        7.97        1.25     12.47 o 
  -3   3  14       47.54       59.86     16.83 o 
  -2   3  14      192.11      207.57     27.43 o 
  -1   3  14       39.44       48.78     10.15 o 
   0   3  14      275.96      262.24     14.81 o 
   1   3  14        3.52        4.38      9.82 o 
   2   3  14       30.55       41.65     13.65 o 
   3   3  14      306.68      342.65     21.15 o 
   4   3  14       17.27       18.16     10.08 o 
   5   3  14      106.51       82.92     20.58 o 
   6   3  14      409.39      418.36     31.80 o 
   7   3  14      604.23      563.19     20.21 o 
  -4   4  14       42.64       62.97     16.21 o 
  -3   4  14      157.11      168.97     20.58 o 
  -2   4  14       16.30        9.98     15.59 o 
  -1   4  14      757.26      694.00     34.25 o 
   0   4  14       44.98       67.72     11.33 o 
   1   4  14     1420.75     1429.21     40.37 o 
   2   4  14       74.18       56.37     14.72 o 
   3   4  14      218.70      232.86     14.75 o 
   4   4  14      195.77      187.89     14.08 o 
   5   4  14      149.31      174.26     17.41 o 
   6   4  14      145.54      153.73     16.05 o 
   7   4  14       74.35       73.58     12.47 o 
  -4   5  14       46.68       46.14     14.96 o 
  -3   5  14       11.95       14.96     15.59 o 
  -2   5  14      160.08      179.00     15.65 o 
  -1   5  14      104.62       92.12     13.65 o 
   0   5  14      151.35      146.56     13.31 o 
   1   5  14       18.80       18.47     10.27 o 
   2   5  14      890.24      929.20     33.36 o 
   3   5  14      190.62      196.52     14.22 o 
   4   5  14      608.99      590.35     20.64 o 
   5   5  14      910.77      936.94     24.55 o 
   6   5  14     1283.83     1315.70     85.42 o 
   7   5  14      494.25      456.40     27.43 o 
  -4   6  14        9.74       -1.25     11.85 o 
  -3   6  14        3.64        3.74     14.96 o 
  -2   6  14      401.58      401.49     20.50 o 
  -1   6  14     1600.44     1544.43     70.77 o 
   0   6  14        5.88       14.64     13.88 o 
   1   6  14      133.19      126.01     12.41 o 
   2   6  14     1284.86     1258.19     27.68 o 
   3   6  14      171.74      201.69     14.86 o 
   4   6  14      184.86      180.84     14.52 o 
   5   6  14       21.00       18.79     10.14 o 
   6   6  14       54.65       52.37     19.33 o 
   7   6  14      326.05      345.71     18.73 o 
  -4   7  14       62.58       53.62     13.09 o 
  -3   7  14      362.11      333.05     21.20 o 
  -2   7  14        4.11        4.36     11.90 o 
  -1   7  14       83.50       91.81     15.36 o 
   0   7  14     1055.23     1083.24     31.91 o 
   1   7  14       26.96       31.68     13.84 o 
   2   7  14       12.30       11.41      9.93 o 
   3   7  14      424.64      434.48     18.55 o 
   4   7  14      417.94      405.40     18.09 o 
   5   7  14      406.56      405.95     20.12 o 
   6   7  14      163.38      187.05     24.32 o 
   7   7  14       53.46       54.13     13.20 o 
  -3   8  14      934.60      846.56     23.76 o 
  -2   8  14      121.10      120.20     14.37 o 
  -1   8  14        6.80        9.47     12.42 o 
   0   8  14      225.04      216.26     18.50 o 
   1   8  14      578.90      601.17     25.72 o 
   2   8  14      107.38       99.95     15.87 o 
   3   8  14       98.14      102.85     12.82 o 
   4   8  14        6.10        7.61     10.44 o 
   5   8  14       54.37       68.93     13.63 o 
   6   8  14      388.40      377.52     21.48 o 
   7   8  14      422.14      414.12     19.78 o 
  -3   9  14        5.78        8.31      7.79 o 
  -2   9  14      436.81      457.62     19.97 o 
  -1   9  14       12.79       10.31     12.25 o 
   0   9  14       85.26      106.15     15.41 o 
   1   9  14       12.78       12.93     13.44 o 
   2   9  14      149.46      127.59     16.97 o 
   3   9  14      286.54      288.70     20.22 o 
   4   9  14      693.79      721.82     28.68 o 
   5   9  14       31.44       27.40     12.28 o 
   6   9  14      209.24      220.21     17.57 o 
   7   9  14      501.97      463.17     20.15 o 
  -2  10  14      196.70      186.51     13.58 o 
  -1  10  14      323.45      327.33     28.06 o 
   0  10  14       69.24       53.30     19.33 o 
   1  10  14       55.88       47.94     13.40 o 
   2  10  14      165.86      170.58     17.41 o 
   3  10  14      288.23      296.68     31.80 o 
   4  10  14      882.18      835.30     28.01 o 
   5  10  14      630.03      647.18     38.66 o 
   6  10  14        3.89        2.56     10.60 o 
   7  10  14       34.92       29.93     10.02 o 
  -1  11  14        3.26        1.87     16.21 o 
   0  11  14       25.09       28.26     11.53 o 
   1  11  14        9.06        7.34     12.32 o 
   2  11  14      293.21      277.28     18.90 o 
   3  11  14        5.18       11.91     11.76 o 
   4  11  14       76.48       81.68     23.07 o 
   5  11  14       22.88       29.93     19.95 o 
   6  11  14        9.89       16.83     16.83 o 
   0  12  14       21.97       19.26     10.35 o 
   1  12  14      129.17      138.19     14.32 o 
   2  12  14      151.74      137.48     14.28 o 
   3  12  14      191.87      243.16     26.81 o 
   4  12  14        8.62       19.95     19.33 o 
   5  12  14       77.02       88.54     19.95 o 
   6  12  14       38.58       26.81     14.34 o 
   1  13  14       15.07       18.82      9.47 o 
   2  13  14        2.20        1.25     16.21 o 
   3  13  14       16.31        9.35     14.96 o 
   4  13  14      247.86      224.46     23.69 o 
  -1  -1  15      458.54      475.72     28.06 o 
   0  -1  15       46.30       58.61     16.21 o 
   1  -1  15       15.09        8.73     13.09 o 
   2  -1  15       16.37       18.70     11.22 o 
  -2   0  15       43.70       57.36     17.46 o 
  -1   0  15      314.51      316.73     26.81 o 
   0   0  15      387.16      381.58     29.30 o 
   1   0  15       83.65       81.05     19.33 o 
   2   0  15       61.17       56.11     16.21 o 
   3   0  15       48.81       41.77     14.96 o 
   4   0  15      472.87      411.50     22.45 o 
  -3   1  15      317.42      278.70     21.82 o 
  -2   1  15       44.02       33.67     17.46 o 
  -1   1  15        2.92        0.00     18.70 o 
   0   1  15        7.52       16.21     20.58 o 
   1   1  15       88.93       86.67     20.58 o 
   2   1  15       16.59       12.47     16.21 o 
   3   1  15       80.84       60.48     17.46 o 
   4   1  15        9.92       10.60     14.96 o 
   5   1  15      125.78      117.07     12.42 o 
  -3   2  15      122.41      142.78     18.08 o 
  -2   2  15      158.84      131.56     19.95 o 
  -1   2  15      233.99      202.63     24.32 o 
   0   2  15        8.77        4.64     11.19 o 
   1   2  15       34.02       22.29     12.28 o 
   2   2  15      629.06      668.05     24.44 o 
   3   2  15      599.37      557.40     32.42 o 
   4   2  15       82.83       74.20     17.46 o 
   5   2  15       79.65       81.17     12.42 o 
  -3   3  15      200.71      245.03     19.33 o 
  -2   3  15        3.25       -2.22      9.74 o 
  -1   3  15       75.46       80.77     12.22 o 
   0   3  15      109.68      103.72     14.08 o 
   1   3  15      172.29      169.36     17.08 o 
   2   3  15      255.40      259.31     18.08 o 
   3   3  15       27.35       26.48     13.14 o 
   4   3  15      294.90      303.64     26.81 o 
   5   3  15       56.95       68.58     18.70 o 
   6   3  15       52.86       66.71     17.46 o 
  -3   4  15      268.81      240.67     18.70 o 
  -2   4  15       35.07       32.42     14.96 o 
  -1   4  15       37.03       35.54      9.05 o 
   0   4  15      962.66      929.36     22.68 o 
   1   4  15       22.51       15.59     12.32 o 
   2   4  15      159.15      153.76     16.09 o 
   3   4  15      135.74      131.34     16.29 o 
   4   4  15      235.49      236.83     13.95 o 
   5   4  15      460.65      486.95     31.17 o 
   6   4  15       71.05       70.45     18.70 o 
  -3   5  15       16.63       14.96     13.72 o 
  -2   5  15       25.24       26.81     14.96 o 
  -1   5  15      739.04      783.83     25.12 o 
   0   5  15        9.28       14.08      8.54 o 
   1   5  15      114.05       95.53     14.37 o 
   2   5  15       42.67       46.18     13.44 o 
   3   5  15      150.69      125.25     25.25 o 
   4   5  15      146.54      152.54     12.77 o 
   5   5  15      204.88      227.96     16.97 o 
   6   5  15      128.16      109.11     19.33 o 
  -3   6  15       13.04       13.09     11.85 o 
  -2   6  15       60.40       53.97     10.58 o 
  -1   6  15      310.25      252.83     17.41 o 
   0   6  15     1028.58     1122.02     30.82 o 
   1   6  15       86.33       83.83     13.78 o 
   2   6  15      279.96      304.75     19.26 o 
   3   6  15      278.70      300.57     15.70 o 
   4   6  15       80.65       91.24     12.34 o 
   5   6  15      124.03      130.83     12.16 o 
   6   6  15      126.96      154.63     21.20 o 
   7   6  15       45.98       48.01     13.72 o 
  -3   7  15       96.82       97.89     15.59 o 
  -2   7  15      249.52      248.76     15.65 o 
  -1   7  15      163.14      154.87     14.97 o 
   0   7  15       40.46       32.10     13.00 o 
   1   7  15       80.96      107.24     22.45 o 
   2   7  15      781.53      811.61     31.17 o 
   3   7  15      154.83      155.61     13.06 o 
   4   7  15        0.80        1.65     10.04 o 
   5   7  15        9.46        8.07      9.62 o 
   6   7  15      204.57      174.58     23.07 o 
   7   7  15        9.38       14.92     10.35 o 
  -2   8  15      281.10      272.51     15.61 o 
  -1   8  15      372.41      386.86     19.62 o 
   0   8  15       24.41       31.59     13.00 o 
   1   8  15        0.24        1.25     18.70 o 
   2   8  15      249.30      258.44     18.70 o 
   3   8  15      178.43      186.68     13.59 o 
   4   8  15      460.54      488.26     24.56 o 
   5   8  15       21.46       31.23     11.53 o 
   6   8  15       11.62       12.54     11.00 o 
   7   8  15      157.08      180.10     13.65 o 
  -2   9  15       42.29       37.72      9.70 o 
  -1   9  15      331.06      321.35     20.89 o 
   0   9  15      513.14      539.32     33.05 o 
   1   9  15       80.87       87.29     21.20 o 
   2   9  15       78.16       84.40     14.09 o 
   3   9  15       15.16        4.92     12.07 o 
   4   9  15      202.37      193.30     16.48 o 
   5   9  15      141.81      123.84     13.33 o 
   6   9  15        8.28       10.76     10.11 o 
  -1  10  15       47.47       36.79     14.96 o 
   0  10  15       18.11       10.60     15.59 o 
   1  10  15       14.16       15.40     11.63 o 
   2  10  15      341.07      351.57     19.84 o 
   3  10  15       78.69       86.74     13.76 o 
   4  10  15       28.42       25.71     10.79 o 
   5  10  15      267.67      270.60     26.81 o 
   6  10  15       57.45       53.39      9.88 o 
   0  11  15       45.13       39.28     15.59 o 
   1  11  15      412.56      370.69     18.52 o 
   2  11  15       19.85       12.94     10.47 o 
   3  11  15       52.14       49.53     11.81 o 
   4  11  15       11.82        8.73     16.83 o 
   5  11  15       50.28       61.10     17.46 o 
   1  12  15      223.72      266.23     21.82 o 
   2  12  15        3.40       -2.92      9.03 o 
   3  12  15       20.06       16.83     14.34 o 
   4  12  15       26.35       29.30     17.46 o 
   0   1  16       19.65        8.11     13.72 o 
   1   1  16        0.16       -1.87     13.09 o 
   2   1  16       39.87       44.27     13.72 o 
   3   1  16      129.25      135.30     17.46 o 
  -1   2  16       13.14        6.23     15.59 o 
   0   2  16       10.90        9.98     14.96 o 
   1   2  16       78.48       78.56     16.83 o 
   2   2  16       18.25       22.45     14.34 o 
   3   2  16       68.64       60.48     15.59 o 
   4   2  16      287.75      263.74     20.58 o 
  -1   3  16        4.76       -1.87     14.34 o 
   0   3  16        1.38        1.34      7.91 o 
   1   3  16      427.26      421.27     18.94 o 
   2   3  16      521.48      499.49     20.72 o 
   3   3  16       32.55       24.94     14.96 o 
   4   3  16      184.31      206.38     21.20 o 
   5   3  16      430.81      411.35     31.17 o 
  -2   4  16        9.15        7.48     10.60 o 
  -1   4  16       35.12       42.94      9.03 o 
   0   4  16       26.61       29.17     10.11 o 
   1   4  16      436.78      412.77     28.06 o 
   2   4  16      614.37      636.16     23.58 o 
   3   4  16      532.03      551.75     22.70 o 
   4   4  16       13.39        9.98     15.59 o 
   5   4  16       79.49       71.08     16.21 o 
  -2   5  16       16.67        9.98     11.22 o 
  -1   5  16       16.75       15.90      8.82 o 
   0   5  16      172.68      134.31     13.03 o 
   1   5  16       11.00        5.13     11.18 o 
   2   5  16      268.09      258.18     17.57 o 
   3   5  16      256.03      259.42     16.97 o 
   4   5  16      564.66      596.76     22.70 o 
   5   5  16       34.39       39.90     15.59 o 
  -2   6  16      149.05      188.29     18.08 o 
  -1   6  16       87.36       90.84     14.65 o 
   0   6  16       18.59       14.96     16.21 o 
   1   6  16      154.65      154.64     14.20 o 
   2   6  16      133.74      102.11     14.03 o 
   3   6  16       18.76       16.52     11.90 o 
   4   6  16        3.38        4.67      8.33 o 
   5   6  16        4.19        5.61      9.67 o 
  -1   7  16      174.89      200.42     14.11 o 
   0   7  16       95.56      106.62     19.95 o 
   1   7  16      260.40      297.41     27.43 o 
   2   7  16      174.04      180.26     14.91 o 
   3   7  16       32.11       35.25     11.36 o 
   4   7  16      236.41      242.40     13.19 o 
   5   7  16      193.98      168.95     13.31 o 
   6   7  16      100.51      121.19     11.63 o 
  -1   8  16       84.10       85.01     12.16 o 
   0   8  16      301.97      349.16     26.81 o 
   1   8  16       38.50       33.67     17.46 o 
   2   8  16      177.01      192.04     23.07 o 
   3   8  16      132.66      119.54     10.56 o 
   4   8  16      345.76      366.59     18.06 o 
   5   8  16      161.47      163.81     13.41 o 
   0   9  16       84.35      114.10     19.95 o 
   1   9  16       32.70       33.67     17.46 o 
   2   9  16       10.81        8.11     14.96 o 
   3   9  16      556.25      551.89     21.59 o 
   4   9  16        0.66        0.60     10.74 o 
   5   9  16        2.43        8.03      9.41 o 
   0  10  16       56.95       62.35     14.96 o 
   1  10  16       57.49       58.61     16.83 o 
   2  10  16       73.45       70.10     11.68 o 
   3  10  16       68.09       48.58     11.00 o 
   4  10  16       80.32       68.86     11.08 o 
   5  10  16       82.83       74.82     16.21 o 
   2  11  16       28.34       19.33     13.72 o 
   3  11  16       86.50      106.06     11.63 o 
   4  11  16      253.79      211.36     19.95 o 
   1   4  17      138.41      129.09     11.24 o 
   2   4  17      249.40      246.30     14.99 o 
   3   4  17       23.80       18.70     14.34 o 
   1   5  17      102.07      104.26     22.45 o 
   2   5  17      825.22      894.32     24.44 o 
   3   5  17      276.07      286.16     15.65 o 
   0   6  17      328.22      377.84     23.07 o 
   1   6  17      191.29      202.00     13.58 o 
   2   6  17      187.12      156.84     13.40 o 
   3   6  17      221.77      230.03     17.46 o 
   4   6  17       40.51       53.25     11.53 o 
   1   7  17       53.10       52.37     14.34 o 
   2   7  17      134.90      131.44     11.53 o 
   3   7  17      262.64      290.33     15.65 o 
   4   7  17        7.54        2.18      8.38 o 
   1   8  17       41.80       35.54     14.34 o 
   2   8  17      228.07      187.05     20.58 o 
   3   8  17       35.63       25.56     14.96 o 
   4   8  17       88.03       69.21     14.96 o 
   2   9  17        0.51        3.12     11.85 o 
   3   9  17       63.67       54.87     14.34 o 
                                                 
